# Supplementary material for: Genome draft of the Arabidopsis relative Pachycladon cheesemanii reveals novel strategies to tolerate New Zealand’s high ultraviolet B radiation environment
Source: BMC Genomics. 2019 Nov 12;20:838. doi: 10.1186/s12864-019-6084-4 (PMC6849220; doi:10.1186/s12864-019-6084-4)
Supplement: Supplementary file 2 — Additional file 2. Statistics of different assemblies for Pachycladon cheesemanii. [file 12864_2019_6084_MOESM2_ESM.xlsx]

## Sheet: Additional file2（AssemblyStats)
Statistics of different assemblies for Pachycladon cheesemanii.
The row highlighted in green indicates the selected assembly.
			QUAST (>=500bp scaffolds)										BUSCO (embryophyta_odb9: 1440 groups)				PASA							Bowtie
													%age				#s			Lengths			Exon Lengths
abbreviation	assembler	description	# of scaffolds	assembly size (MBs)	longest scaffold (kb)	N's per 100kb	N50	N75	# of contigs	longest contig	contig N50	contig N75	Complete	Duplicated	Fragmented	Missing	Valid alignments	Failed alignments	Assemblies	Valid alignments	Failed alignments	Assemblies	Valid alignments	PE	MP
P.k41	platanus	platanus (k=41)	53721	300.624	418.963	703.03	24697	10003	83466	54873	7478	3489	92.2222	53.4028	1.59722	6.18056	34131	11544	27402	34791031	12339851	33291978	12896376	0.977	0.9556
P.k51	platanus	platanus (k=51)	53782	299.926	418.003	749.01	24761	9912	83140	54871	7552	3499	91.25	52.9861	2.15278	6.59722	34134	11493	27416	34825172	12350277	33323558	12897875	0.983	0.9565
P.k61	platanus	platanus (k=61)	54174	298.86	417.967	717.79	24336	9750	83255	54869	7519	3478	91.8056	52.0139	2.22222	5.97222	34119	11553	27431	34673403	12375877	33178204	12851489	0.9819	0.9564
P.k71	platanus	platanus (k=71)	54260	298.67	379.7	681.71	24257	9738	83432	54869	7473	3467	91.3194	51.6667	1.94444	6.73611	34120	11501	27434	34702338	12310846	33195462	12843362	0.9771	0.9551
P.k81	platanus	platanus (k=81)	54933	298.523	417.927	695.64	23707	9554	84938	54869	7221	3369	91.875	52.3611	1.66667	6.45833	34124	11510	27452	34723165	12257283	33223296	12832137	0.9766	0.9548
P.k91	platanus	platanus (k=91)	55818	299.301	345.157	675.79	23414	9453	87600	54645	6847	3236	91.0417	51.8056	2.29167	6.66667	34172	11560	27512	34673650	12396423	33182159	12867979	0.9827	0.9567
S.k51	SOAP	soap (k=51)	24487	807.259	1202.88	73493	138023	61787	127015	30638	2617	1357
S.k61	SOAP	soap (k=61)	10907	673.577	2834.46	56827	293703	129216	110387	35883	3878	1876
S.k71	SOAP	soap (k=71)	9058	601.837	3169.95	49157.6	317294	141701	96110	49711	5429	2517
S.k81	SOAP	soap (k=81)	8512	570.981	2452.89	44856	324020	145171	90222	51657	6339	2954
