# Supplementary material for: Genome draft of the Arabidopsis relative Pachycladon cheesemanii reveals novel strategies to tolerate New Zealand’s high ultraviolet B radiation environment
Source: BMC Genomics. 2019 Nov 12;20:838. doi: 10.1186/s12864-019-6084-4 (PMC6849220; doi:10.1186/s12864-019-6084-4)
Supplement: Supplementary file 3 — Additional file 3. Repeats content estimation and classification for Pachycladon cheesemanii. [file 12864_2019_6084_MOESM3_ESM.xlsx]

## Sheet: Additional file 3 (Repeats)
Repeats content estimation and classification for Pachycladon cheesemanii.
Repeat category	Sub-category	Number	Content (bases)	Content (% of genome assembly size)
Retrotransposons	LTR retrotransposon			422560840
	Gypsy	167664	30904760	7.31
	Copia	86965	20128262	4.76
	Caulimovirus	10608	2126616	0.5
	Unclassified	29	4953	0
	Non-LTR retrotransposon
	LINEs	55801	14289810	3.38
DNA Transposons	Terminal Inverted Repeats(TIRs)
	MuLE-MuDR	56608	11399457	2.7
	hAT	3788	996366	0.24
	PIF/Harbinger	2493	557327	0.13
	En-Spm	81749	15704574	3.72
	others	862	207051	0.05
RC/Helitron		339	129532	0.03
Unclassified Sequences		579474	84047449	19.89
Simple repeats		5842	1042906	0.25
Non redundant Repeat Content			181539063	42.96
