# Supplementary material for: Genome draft of the Arabidopsis relative Pachycladon cheesemanii reveals novel strategies to tolerate New Zealand’s high ultraviolet B radiation environment
Source: BMC Genomics. 2019 Nov 12;20:838. doi: 10.1186/s12864-019-6084-4 (PMC6849220; doi:10.1186/s12864-019-6084-4)
Supplement: Supplementary file 5 — Additional file 5. Distribution of Simple Sequence Repeats (SSR) markers identified using MISA. [file 12864_2019_6084_MOESM5_ESM.xlsx]

## Sheet: Additional file 5 (SSRs)
Distribution of Simple Sequence Repeats (SSR) markers identified using MISA.
Total number of scaffolds examined	53782
Total size of examined sequences (bp)	299926053
Total number of identified SSRs	123778
Number of SSR containing scaffolds	21947
Number of scaffolds containing more than 1 SSR	13563
Number of SSRs present in compound formation	10906
Distribution to different repeat type classes (excluding mono-nucleotide repeats)
Number of di-nucleotide repeats	35978
Number of tri-nucleotide repeats	10233
Number of tetra-nucleotide repeats	472
Number of penta-nucleotide repeats	212
Number of hexa-nucleotide repeats	297
