# Supplementary material for: Genome draft of the Arabidopsis relative Pachycladon cheesemanii reveals novel strategies to tolerate New Zealand’s high ultraviolet B radiation environment
Source: BMC Genomics. 2019 Nov 12;20:838. doi: 10.1186/s12864-019-6084-4 (PMC6849220; doi:10.1186/s12864-019-6084-4)
Supplement: Supplementary file 6 — Additional file 6. KEGG pathway annotation for all genes obtained from KEGG Automated Annotation Server (KAAS). [file 12864_2019_6084_MOESM6_ESM.xlsx]

## Sheet: Add file 6 (KEGG_pathways)
KEGG pathway annotation for all genes obtained from KEGG Automated Annotation Server (KAAS).
KEGG pathway	# genes
Metabolic pathways	2930
Biosynthesis of secondary metabolites	1594
Biosynthesis of antibiotics	717
Microbial metabolism in diverse environments	584
Ribosome	481
Plant hormone signal transduction	415
Carbon metabolism	414
Biosynthesis of amino acids	372
Protein processing in endoplasmic reticulum	351
RNA transport	304
Spliceosome	299
Purine metabolism	269
Epstein-Barr virus infection	250
Endocytosis	241
Plant-pathogen interaction	226
Huntington's disease	223
MAPK signaling pathway - plant	220
Ubiquitin mediated proteolysis	220
Oxidative phosphorylation	218
Viral carcinogenesis	214
Cell cycle	213
Pyrimidine metabolism	209
Phenylpropanoid biosynthesis	206
Amino sugar and nucleotide sugar metabolism	203
Pathways in cancer	201
Starch and sucrose metabolism	193
mRNA surveillance pathway	191
RNA degradation	191
Alzheimer's disease	177
Cysteine and methionine metabolism	175
Glycolysis / Gluconeogenesis	175
Fluid shear stress and atherosclerosis	169
HTLV-I infection	167
Oocyte meiosis	163
Human papillomavirus infection	161
Cell cycle - yeast	159
Ribosome biogenesis in eukaryotes	154
Parkinson's disease	153
Insulin signaling pathway	150
Non-alcoholic fatty liver disease (NAFLD)	147
Autophagy - yeast	144
Glycerophospholipid metabolism	144
PI3K-Akt signaling pathway	144
Autophagy - animal	138
Glutathione metabolism	138
Tuberculosis	138
Cellular senescence	137
Pyruvate metabolism	135
AMPK signaling pathway	134
Phagosome	132
Peroxisome	130
Alcoholism	126
Pentose and glucuronate interconversions	126
Herpes simplex infection	124
Lysosome	123
Phosphatidylinositol signaling system	121
2-Oxocarboxylic acid metabolism	118
Glucagon signaling pathway	118
Glyoxylate and dicarboxylate metabolism	116
Meiosis - yeast	116
Wnt signaling pathway	116
Nucleotide excision repair	115
Homologous recombination	114
Glycerolipid metabolism	110
Inositol phosphate metabolism	110
Citrate cycle (TCA cycle)	109
mTOR signaling pathway	109
Hepatocellular carcinoma	108
Glycine, serine and threonine metabolism	105
Longevity regulating pathway - worm	105
Aminoacyl-tRNA biosynthesis	104
Platinum drug resistance	103
Regulation of actin cytoskeleton	102
Sphingolipid signaling pathway	101
Proteasome	100
Quorum sensing	99
Synaptic vesicle cycle	99
Fanconi anemia pathway	98
Kaposi's sarcoma-associated herpesvirus infection	98
Necroptosis	98
Carbon fixation in photosynthetic organisms	97
Fatty acid metabolism	95
Basal transcription factors	94
DNA replication	93
Protein export	93
Fructose and mannose metabolism	92
Apelin signaling pathway	91
FoxO signaling pathway	91
Pentose phosphate pathway	91
NOD-like receptor signaling pathway	90
Fc gamma R-mediated phagocytosis	85
Dopaminergic synapse	84
MAPK signaling pathway - yeast	84
Porphyrin and chlorophyll metabolism	84
Tight junction	84
Arginine and proline metabolism	83
Neurotrophin signaling pathway	83
cAMP signaling pathway	82
Methane metabolism	82
Retrograde endocannabinoid signaling	82
N-Glycan biosynthesis	81
MicroRNAs in cancer	80
Oxytocin signaling pathway	80
Systemic lupus erythematosus	80
Insulin resistance	79
MAPK signaling pathway - fly	79
Autophagy - other	78
cGMP-PKG signaling pathway	78
Choline metabolism in cancer	78
Galactose metabolism	78
Terpenoid backbone biosynthesis	78
Mitophagy - yeast	77
RNA polymerase	76
Hippo signaling pathway	75
Longevity regulating pathway	75
Photosynthesis	75
Antigen processing and presentation	74
Central carbon metabolism in cancer	74
Mismatch repair	74
Ascorbate and aldarate metabolism	73
Mitophagy - animal	73
Adrenergic signaling in cardiomyocytes	72
Calcium signaling pathway	72
Circadian rhythm - plant	72
Drug metabolism - cytochrome P450	72
Alanine, aspartate and glutamate metabolism	71
Metabolism of xenobiotics by cytochrome P450	71
Thyroid hormone signaling pathway	70
Vibrio cholerae infection	70
Chemical carcinogenesis	68
HIF-1 signaling pathway	68
SNARE interactions in vesicular transport	68
Sulfur metabolism	68
Valine, leucine and isoleucine degradation	68
Epithelial cell signaling in Helicobacter pylori infection	64
Ras signaling pathway	64
Hippo signaling pathway - fly	63
Phenylalanine, tyrosine and tryptophan biosynthesis	63
Ubiquinone and other terpenoid-quinone biosynthesis	63
Various types of N-glycan biosynthesis	63
Arginine biosynthesis	62
Base excision repair	61
Cyanoamino acid metabolism	61
Hedgehog signaling pathway - fly	61
beta-Alanine metabolism	60
Fatty acid biosynthesis	60
Progesterone-mediated oocyte maturation	60
Tryptophan metabolism	60
Long-term potentiation	59
Longevity regulating pathway - multiple species	58
Phenylalanine metabolism	58
Lysine degradation	57
Proteoglycans in cancer	57
Rheumatoid arthritis	57
Transcriptional misregulation in cancer	57
Axon guidance	56
Fatty acid degradation	55
Nitrogen metabolism	55
alpha-Linolenic acid metabolism	54
Influenza A	54
Legionellosis	54
Phospholipase D signaling pathway	54
Propanoate metabolism	54
Carbon fixation pathways in prokaryotes	53
Carotenoid biosynthesis	53
Sphingolipid metabolism	53
Fatty acid elongation	52
Hepatitis B	52
Pancreatic secretion	52
Vasopressin-regulated water reabsorption	52
Cutin, suberine and wax biosynthesis	51
p53 signaling pathway	50
Steroid biosynthesis	50
TGF-beta signaling pathway	50
Focal adhesion	49
Toxoplasmosis	49
Circadian rhythm	48
Folate biosynthesis	48
Pantothenate and CoA biosynthesis	48
Tyrosine metabolism	48
Amphetamine addiction	46
Gastric cancer	46
MAPK signaling pathway	46
Adherens junction	45
Endocrine and other factor-regulated calcium reabsorption	45
Glycosylphosphatidylinositol (GPI)-anchor biosynthesis	45
Amyotrophic lateral sclerosis (ALS)	44
Apoptosis	44
GABAergic synapse	44
Adipocytokine signaling pathway	43
Collecting duct acid secretion	43
Hedgehog signaling pathway	43
Ferroptosis	42
Rap1 signaling pathway	42
Colorectal cancer	41
Cytosolic DNA-sensing pathway	41
Drug metabolism - other enzymes	41
Prostate cancer	41
Salmonella infection	41
Measles	40
PPAR signaling pathway	40
Renal cell carcinoma	40
Melanogenesis	39
Pertussis	39
Vascular smooth muscle contraction	39
B cell receptor signaling pathway	38
Glutamatergic synapse	38
Shigellosis	38
Biosynthesis of unsaturated fatty acids	37
Hepatitis C	37
Osteoclast differentiation	37
Nicotinate and nicotinamide metabolism	36
Bacterial invasion of epithelial cells	35
GnRH signaling pathway	35
Inflammatory mediator regulation of TRP channels	35
Renin secretion	35
ABC transporters	34
Apoptosis - fly	34
Notch signaling pathway	34
Thiamine metabolism	34
Valine, leucine and isoleucine biosynthesis	34
Ether lipid metabolism	33
Glioma	33
VEGF signaling pathway	33
Cell cycle - Caulobacter	32
Estrogen signaling pathway	32
Flavonoid biosynthesis	32
One carbon pool by folate	32
Other glycan degradation	32
Pancreatic cancer	32
Photosynthesis - antenna proteins	32
Diterpenoid biosynthesis	31
EGFR tyrosine kinase inhibitor resistance	31
Histidine metabolism	30
Natural killer cell mediated cytotoxicity	30
Type II diabetes mellitus	30
Bacterial secretion system	29
Cardiac muscle contraction	29
Chemokine signaling pathway	29
Pathogenic Escherichia coli infection	29
Selenocompound metabolism	29
Breast cancer	28
Butanoate metabolism	27
Riboflavin metabolism	27
Small cell lung cancer	26
T cell receptor signaling pathway	26
Amoebiasis	25
Antifolate resistance	25
Arachidonic acid metabolism	25
Bile secretion	25
Viral myocarditis	25
AGE-RAGE signaling pathway in diabetic complications	24
Biotin metabolism	24
Lysine biosynthesis	24
Mineral absorption	24
Streptomycin biosynthesis	24
Thyroid hormone synthesis	24
Two-component system	24
Endometrial cancer	23
Tropane, piperidine and pyridine alkaloid biosynthesis	23
Chagas disease (American trypanosomiasis)	22
Isoquinoline alkaloid biosynthesis	22
Monobactam biosynthesis	22
Salivary secretion	22
Circadian entrainment	21
Fc epsilon RI signaling pathway	21
IL-17 signaling pathway	21
Retinol metabolism	21
Aldosterone synthesis and secretion	20
Indole alkaloid biosynthesis	20
Olfactory transduction	20
Phototransduction	20
Taurine and hypotaurine metabolism	20
Type I diabetes mellitus	20
Chloroalkane and chloroalkene degradation	19
Chronic myeloid leukemia	19
Gap junction	19
Glucosinolate biosynthesis	19
Hippo signaling pathway - multiple species	19
Hypertrophic cardiomyopathy (HCM)	19
Sesquiterpenoid and triterpenoid biosynthesis	19
Sulfur relay system	19
Zeatin biosynthesis	19
Biofilm formation - Escherichia coli	18
Degradation of aromatic compounds	18
Gastric acid secretion	18
NF-kappa B signaling pathway	18
Phototransduction - fly	18
Toll-like receptor signaling pathway	18
Vitamin B6 metabolism	18
Platelet activation	17
Endocrine resistance	16
Glycosaminoglycan degradation	16
Jak-STAT signaling pathway	16
Lipopolysaccharide biosynthesis	16
Toll and Imd signaling pathway	16
Carbohydrate digestion and absorption	15
ErbB signaling pathway	15
Glycosphingolipid biosynthesis - globo and isoglobo series	15
Leukocyte transendothelial migration	15
Non-small cell lung cancer	15
Other types of O-glycan biosynthesis	15
Prion diseases	15
Signaling pathways regulating pluripotency of stem cells	15
Th17 cell differentiation	15
Cholesterol metabolism	14
Linoleic acid metabolism	14
Melanoma	14
Regulation of lipolysis in adipocytes	14
RIG-I-like receptor signaling pathway	14
C5-Branched dibasic acid metabolism	13
Circadian rhythm - fly	13
Stilbenoid, diarylheptanoid and gingerol biosynthesis	13
Th1 and Th2 cell differentiation	13
Long-term depression	12
Phosphonate and phosphinate metabolism	12
Prolactin signaling pathway	12
Styrene degradation	12
Basal cell carcinoma	11
Neomycin, kanamycin and gentamicin biosynthesis	11
Non-homologous end-joining	11
Proximal tubule bicarbonate reclamation	11
Renin-angiotensin system	11
Biofilm formation - Vibrio cholerae	10
Brassinosteroid biosynthesis	10
Naphthalene degradation	10
Prodigiosin biosynthesis	10
Insect hormone biosynthesis	9
Limonene and pinene degradation	9
Lipoic acid metabolism	9
Protein digestion and absorption	9
Aminobenzoate degradation	8
Apoptosis - multiple species	8
Glycosphingolipid biosynthesis - ganglio series	8
Morphine addiction	8
Acute myeloid leukemia	7
Anthocyanin biosynthesis	7
Bladder cancer	7
Novobiocin biosynthesis	7
Synthesis and degradation of ketone bodies	7
Thyroid cancer	7
Caprolactam degradation	6
Glycosphingolipid biosynthesis - lacto and neolacto series	6
Monoterpenoid biosynthesis	6
Nicotine addiction	6
Serotonergic synapse	6
Steroid hormone biosynthesis	6
African trypanosomiasis	5
Benzoate degradation	5
Caffeine metabolism	5
Cholinergic synapse	5
D-Glutamine and D-glutamate metabolism	5
Relaxin signaling pathway	5
TNF signaling pathway	5
Aflatoxin biosynthesis	4
Aldosterone-regulated sodium reabsorption	4
Biofilm formation - Pseudomonas aeruginosa	4
Biosynthesis of ansamycins	4
Chlorocyclohexane and chlorobenzene degradation	4
Fat digestion and absorption	4
Fluorobenzoate degradation	4
Peptidoglycan biosynthesis	4
Phenazine biosynthesis	4
Primary immunodeficiency	4
Toluene degradation	4
Vancomycin resistance	4
Vitamin digestion and absorption	4
Atrazine degradation	3
Biosynthesis of siderophore group nonribosomal peptides	3
Dorso-ventral axis formation	3
Insulin secretion	3
Leishmaniasis	3
Polyketide sugar unit biosynthesis	3
Flavone and flavonol biosynthesis	2
Betalain biosynthesis	1
Geraniol degradation	1
Neuroactive ligand-receptor interaction	1
Ovarian steroidogenesis	1
Taste transduction	1
