# Supplementary material for: Genome draft of the Arabidopsis relative Pachycladon cheesemanii reveals novel strategies to tolerate New Zealand’s high ultraviolet B radiation environment
Source: BMC Genomics. 2019 Nov 12;20:838. doi: 10.1186/s12864-019-6084-4 (PMC6849220; doi:10.1186/s12864-019-6084-4)
Supplement: Supplementary file 7 — Additional file 7. Gene Ontology annotation for all genes obtained from BLAST similarity searches. [file 12864_2019_6084_MOESM7_ESM.xlsx]

## Sheet: Additional file7 (GOannotation)
Gene Ontology annotation for all genes obtained from BLAST similarity searches.
Category	GO ID	GO term	#Seqs
BP	GO:0009987	cellular process	20806
BP	GO:0008152	metabolic process	19293
BP	GO:0071704	organic substance metabolic process	17468
BP	GO:0044238	primary metabolic process	16360
BP	GO:0044237	cellular metabolic process	16306
BP	GO:0006807	nitrogen compound metabolic process	14202
BP	GO:0043170	macromolecule metabolic process	13044
BP	GO:0044260	cellular macromolecule metabolic process	12107
BP	GO:0034641	cellular nitrogen compound metabolic process	9692
BP	GO:0065007	biological regulation	9369
BP	GO:0050896	response to stimulus	9228
BP	GO:0009058	biosynthetic process	9216
BP	GO:1901360	organic cyclic compound metabolic process	9070
BP	GO:0006725	cellular aromatic compound metabolic process	8876
BP	GO:1901576	organic substance biosynthetic process	8865
BP	GO:0044249	cellular biosynthetic process	8721
BP	GO:0046483	heterocycle metabolic process	8687
BP	GO:0050789	regulation of biological process	8592
BP	GO:0006139	nucleobase-containing compound metabolic process	8157
BP	GO:1901564	organonitrogen compound metabolic process	7769
BP	GO:0050794	regulation of cellular process	7576
BP	GO:0090304	nucleic acid metabolic process	7370
BP	GO:0010467	gene expression	7069
BP	GO:0016070	RNA metabolic process	6743
BP	GO:0009059	macromolecule biosynthetic process	6438
BP	GO:0044271	cellular nitrogen compound biosynthetic process	6390
BP	GO:0034645	cellular macromolecule biosynthetic process	6329
BP	GO:0019538	protein metabolic process	5728
BP	GO:1901362	organic cyclic compound biosynthetic process	5537
BP	GO:0019438	aromatic compound biosynthetic process	5324
BP	GO:0019222	regulation of metabolic process	5319
BP	GO:0071840	cellular component organization or biogenesis	5284
BP	GO:0018130	heterocycle biosynthetic process	5247
BP	GO:0044267	cellular protein metabolic process	5213
BP	GO:0032502	developmental process	5192
BP	GO:0006950	response to stress	5179
BP	GO:0060255	regulation of macromolecule metabolic process	4954
BP	GO:0048856	anatomical structure development	4897
BP	GO:0016043	cellular component organization	4841
BP	GO:0034654	nucleobase-containing compound biosynthetic process	4825
BP	GO:0031323	regulation of cellular metabolic process	4801
BP	GO:0042221	response to chemical	4745
BP	GO:0032501	multicellular organismal process	4741
BP	GO:0043412	macromolecule modification	4714
BP	GO:0080090	regulation of primary metabolic process	4680
BP	GO:0051179	localization	4645
BP	GO:0051171	regulation of nitrogen compound metabolic process	4612
BP	GO:0010468	regulation of gene expression	4575
BP	GO:0051716	cellular response to stimulus	4510
BP	GO:0051234	establishment of localization	4438
BP	GO:0007275	multicellular organism development	4409
BP	GO:0032774	RNA biosynthetic process	4386
BP	GO:0097659	nucleic acid-templated transcription	4380
BP	GO:0006810	transport	4378
BP	GO:0006351	transcription, DNA-templated	4376
BP	GO:0009889	regulation of biosynthetic process	4323
BP	GO:0031326	regulation of cellular biosynthetic process	4288
BP	GO:0010556	regulation of macromolecule biosynthetic process	4161
BP	GO:2000112	regulation of cellular macromolecule biosynthetic process	4153
BP	GO:0019219	regulation of nucleobase-containing compound metabolic process	4006
BP	GO:0051252	regulation of RNA metabolic process	3912
BP	GO:2001141	regulation of RNA biosynthetic process	3852
BP	GO:1903506	regulation of nucleic acid-templated transcription	3851
BP	GO:0006355	regulation of transcription, DNA-templated	3846
BP	GO:0010033	response to organic substance	3442
BP	GO:0036211	protein modification process	3401
BP	GO:0006464	cellular protein modification process	3401
BP	GO:0007154	cell communication	3264
BP	GO:0009628	response to abiotic stimulus	3258
BP	GO:0048731	system development	3137
BP	GO:0044281	small molecule metabolic process	2988
BP	GO:0023052	signaling	2893
BP	GO:0006793	phosphorus metabolic process	2857
BP	GO:0007165	signal transduction	2831
BP	GO:0000003	reproduction	2799
BP	GO:0009719	response to endogenous stimulus	2785
BP	GO:0022414	reproductive process	2782
BP	GO:0006996	organelle organization	2780
BP	GO:0009056	catabolic process	2766
BP	GO:0009725	response to hormone	2750
BP	GO:0006796	phosphate-containing compound metabolic process	2721
BP	GO:1901566	organonitrogen compound biosynthetic process	2667
BP	GO:1901700	response to oxygen-containing compound	2610
BP	GO:0009791	post-embryonic development	2541
BP	GO:0003006	developmental process involved in reproduction	2414
BP	GO:1901575	organic substance catabolic process	2393
BP	GO:0044085	cellular component biogenesis	2230
BP	GO:0051704	multi-organism process	2223
BP	GO:0070887	cellular response to chemical stimulus	2194
BP	GO:0071702	organic substance transport	2165
BP	GO:0009605	response to external stimulus	2139
BP	GO:0055114	oxidation-reduction process	2101
BP	GO:0006082	organic acid metabolic process	2087
BP	GO:0043436	oxoacid metabolic process	2083
BP	GO:0061458	reproductive system development	2074
BP	GO:0048608	reproductive structure development	2074
BP	GO:0044248	cellular catabolic process	2040
BP	GO:0001101	response to acid chemical	2033
BP	GO:0071310	cellular response to organic substance	1930
BP	GO:0006952	defense response	1916
BP	GO:0005975	carbohydrate metabolic process	1899
BP	GO:0019752	carboxylic acid metabolic process	1895
BP	GO:0033036	macromolecule localization	1883
BP	GO:0071705	nitrogen compound transport	1769
BP	GO:0006629	lipid metabolic process	1713
BP	GO:0071495	cellular response to endogenous stimulus	1680
BP	GO:0048518	positive regulation of biological process	1680
BP	GO:0099402	plant organ development	1676
BP	GO:0048869	cellular developmental process	1665
BP	GO:0016310	phosphorylation	1665
BP	GO:0033554	cellular response to stress	1648
BP	GO:0032870	cellular response to hormone stimulus	1645
BP	GO:0048519	negative regulation of biological process	1639
BP	GO:0065008	regulation of biological quality	1632
BP	GO:0009607	response to biotic stimulus	1601
BP	GO:0048367	shoot system development	1590
BP	GO:0043603	cellular amide metabolic process	1553
BP	GO:0009755	hormone-mediated signaling pathway	1546
BP	GO:0008104	protein localization	1546
BP	GO:0043207	response to external biotic stimulus	1529
BP	GO:0010035	response to inorganic substance	1527
BP	GO:0051707	response to other organism	1523
BP	GO:0009653	anatomical structure morphogenesis	1516
BP	GO:0009057	macromolecule catabolic process	1513
BP	GO:0022607	cellular component assembly	1498
BP	GO:0006508	proteolysis	1483
BP	GO:0042886	amide transport	1443
BP	GO:0015833	peptide transport	1429
BP	GO:0051641	cellular localization	1423
BP	GO:0045184	establishment of protein localization	1413
BP	GO:0006468	protein phosphorylation	1412
BP	GO:0015031	protein transport	1393
BP	GO:0006518	peptide metabolic process	1385
BP	GO:0006396	RNA processing	1379
BP	GO:0043604	amide biosynthetic process	1366
BP	GO:0055085	transmembrane transport	1364
BP	GO:1901135	carbohydrate derivative metabolic process	1319
BP	GO:0006811	ion transport	1319
BP	GO:0030154	cell differentiation	1315
BP	GO:0033993	response to lipid	1289
BP	GO:1901565	organonitrogen compound catabolic process	1285
BP	GO:0048522	positive regulation of cellular process	1285
BP	GO:0071554	cell wall organization or biogenesis	1272
BP	GO:0044255	cellular lipid metabolic process	1267
BP	GO:0043933	macromolecular complex subunit organization	1259
BP	GO:0043043	peptide biosynthetic process	1252
BP	GO:0006412	translation	1240
BP	GO:0009314	response to radiation	1237
BP	GO:0009416	response to light stimulus	1194
BP	GO:0044283	small molecule biosynthetic process	1189
BP	GO:0040007	growth	1176
BP	GO:1901701	cellular response to oxygen-containing compound	1169
BP	GO:0098542	defense response to other organism	1152
BP	GO:0051649	establishment of localization in cell	1152
BP	GO:0050793	regulation of developmental process	1148
BP	GO:0065003	macromolecular complex assembly	1141
BP	GO:0035556	intracellular signal transduction	1123
BP	GO:0044265	cellular macromolecule catabolic process	1121
BP	GO:0046907	intracellular transport	1102
BP	GO:0048583	regulation of response to stimulus	1097
BP	GO:0007049	cell cycle	1088
BP	GO:0009451	RNA modification	1073
BP	GO:0019637	organophosphate metabolic process	1069
BP	GO:0010154	fruit development	1067
BP	GO:0048523	negative regulation of cellular process	1057
BP	GO:0045229	external encapsulating structure organization	1057
BP	GO:0034622	cellular macromolecular complex assembly	1026
BP	GO:0009893	positive regulation of metabolic process	1025
BP	GO:0006970	response to osmotic stress	1023
BP	GO:0009892	negative regulation of metabolic process	1021
BP	GO:0070727	cellular macromolecule localization	1004
BP	GO:0048316	seed development	1004
BP	GO:0009888	tissue development	1000
BP	GO:0006259	DNA metabolic process	999
BP	GO:0097305	response to alcohol	993
BP	GO:0070647	protein modification by small protein conjugation or removal	990
BP	GO:0071555	cell wall organization	988
BP	GO:0009737	response to abscisic acid	982
BP	GO:0030163	protein catabolic process	973
BP	GO:0051276	chromosome organization	951
BP	GO:0046394	carboxylic acid biosynthetic process	951
BP	GO:0042592	homeostatic process	951
BP	GO:0016053	organic acid biosynthetic process	951
BP	GO:0090567	reproductive shoot system development	944
BP	GO:0034613	cellular protein localization	943
BP	GO:0031325	positive regulation of cellular metabolic process	940
BP	GO:0010605	negative regulation of macromolecule metabolic process	937
BP	GO:0009266	response to temperature stimulus	930
BP	GO:0071229	cellular response to acid chemical	924
BP	GO:0009908	flower development	924
BP	GO:0008610	lipid biosynthetic process	917
BP	GO:0009651	response to salt stress	907
BP	GO:0010604	positive regulation of macromolecule metabolic process	906
BP	GO:0044257	cellular protein catabolic process	899
BP	GO:0022613	ribonucleoprotein complex biogenesis	896
BP	GO:0051239	regulation of multicellular organismal process	894
BP	GO:0051603	proteolysis involved in cellular protein catabolic process	882
BP	GO:0032787	monocarboxylic acid metabolic process	880
BP	GO:0048827	phyllome development	874
BP	GO:0016071	mRNA metabolic process	866
BP	GO:0032446	protein modification by small protein conjugation	863
BP	GO:0016192	vesicle-mediated transport	862
BP	GO:0051173	positive regulation of nitrogen compound metabolic process	861
BP	GO:0022622	root system development	858
BP	GO:0048364	root development	850
BP	GO:0016567	protein ubiquitination	811
BP	GO:0010629	negative regulation of gene expression	805
BP	GO:2000026	regulation of multicellular organismal development	798
BP	GO:0010038	response to metal ion	798
BP	GO:0006886	intracellular protein transport	794
BP	GO:0006520	cellular amino acid metabolic process	793
BP	GO:0005976	polysaccharide metabolic process	788
BP	GO:0044262	cellular carbohydrate metabolic process	773
BP	GO:0042254	ribosome biogenesis	771
BP	GO:0043632	modification-dependent macromolecule catabolic process	765
BP	GO:0009790	embryo development	752
BP	GO:0051186	cofactor metabolic process	748
BP	GO:0019941	modification-dependent protein catabolic process	748
BP	GO:0006511	ubiquitin-dependent protein catabolic process	746
BP	GO:0071396	cellular response to lipid	744
BP	GO:1901137	carbohydrate derivative biosynthetic process	736
BP	GO:0006366	transcription from RNA polymerase II promoter	735
BP	GO:0009891	positive regulation of biosynthetic process	732
BP	GO:0032989	cellular component morphogenesis	724
BP	GO:0051246	regulation of protein metabolic process	712
BP	GO:0031328	positive regulation of cellular biosynthetic process	710
BP	GO:0009793	embryo development ending in seed dormancy	710
BP	GO:0006812	cation transport	708
BP	GO:0051301	cell division	704
BP	GO:0010628	positive regulation of gene expression	704
BP	GO:0009617	response to bacterium	702
BP	GO:0006979	response to oxidative stress	702
BP	GO:0016049	cell growth	701
BP	GO:0055086	nucleobase-containing small molecule metabolic process	699
BP	GO:0048589	developmental growth	699
BP	GO:0009733	response to auxin	696
BP	GO:0034660	ncRNA metabolic process	695
BP	GO:0031324	negative regulation of cellular metabolic process	693
BP	GO:0048229	gametophyte development	692
BP	GO:0045935	positive regulation of nucleobase-containing compound metabolic process	677
BP	GO:0006790	sulfur compound metabolic process	672
BP	GO:1905392	plant organ morphogenesis	670
BP	GO:0006397	mRNA processing	667
BP	GO:0010557	positive regulation of macromolecule biosynthetic process	663
BP	GO:0000902	cell morphogenesis	652
BP	GO:0002376	immune system process	650
BP	GO:0051254	positive regulation of RNA metabolic process	643
BP	GO:0009409	response to cold	642
BP	GO:0014070	response to organic cyclic compound	641
BP	GO:0022402	cell cycle process	639
BP	GO:0051172	negative regulation of nitrogen compound metabolic process	636
BP	GO:0006974	cellular response to DNA damage stimulus	636
BP	GO:0019748	secondary metabolic process	631
BP	GO:0048366	leaf development	629
BP	GO:0032268	regulation of cellular protein metabolic process	628
BP	GO:0048878	chemical homeostasis	626
BP	GO:0006325	chromatin organization	622
BP	GO:1903508	positive regulation of nucleic acid-templated transcription	617
BP	GO:1902680	positive regulation of RNA biosynthetic process	617
BP	GO:0045893	positive regulation of transcription, DNA-templated	615
BP	GO:0016051	carbohydrate biosynthetic process	615
BP	GO:0090407	organophosphate biosynthetic process	599
BP	GO:0006955	immune response	599
BP	GO:0042742	defense response to bacterium	598
BP	GO:0006091	generation of precursor metabolites and energy	592
BP	GO:0006753	nucleoside phosphate metabolic process	590
BP	GO:0048580	regulation of post-embryonic development	587
BP	GO:0009117	nucleotide metabolic process	587
BP	GO:0009415	response to water	586
BP	GO:0071822	protein complex subunit organization	583
BP	GO:0009620	response to fungus	582
BP	GO:0006281	DNA repair	582
BP	GO:0045087	innate immune response	579
BP	GO:0009414	response to water deprivation	579
BP	GO:0006357	regulation of transcription from RNA polymerase II promoter	579
BP	GO:0046686	response to cadmium ion	577
BP	GO:0018193	peptidyl-amino acid modification	577
BP	GO:1901698	response to nitrogen compound	575
BP	GO:0019725	cellular homeostasis	571
BP	GO:0009890	negative regulation of biosynthetic process	566
BP	GO:0080134	regulation of response to stress	564
BP	GO:0051128	regulation of cellular component organization	563
BP	GO:0031327	negative regulation of cellular biosynthetic process	559
BP	GO:0010498	proteasomal protein catabolic process	547
BP	GO:0048468	cell development	539
BP	GO:0071826	ribonucleoprotein complex subunit organization	536
BP	GO:0040008	regulation of growth	533
BP	GO:0022618	ribonucleoprotein complex assembly	531
BP	GO:0010558	negative regulation of macromolecule biosynthetic process	529
BP	GO:0043161	proteasome-mediated ubiquitin-dependent protein catabolic process	528
BP	GO:0009723	response to ethylene	525
BP	GO:0034470	ncRNA processing	524
BP	GO:1901605	alpha-amino acid metabolic process	522
BP	GO:0097306	cellular response to alcohol	521
BP	GO:0071215	cellular response to abscisic acid stimulus	521
BP	GO:0009555	pollen development	518
BP	GO:0070925	organelle assembly	516
BP	GO:2000241	regulation of reproductive process	507
BP	GO:0006732	coenzyme metabolic process	507
BP	GO:0060560	developmental growth involved in morphogenesis	504
BP	GO:0044264	cellular polysaccharide metabolic process	502
BP	GO:2000113	negative regulation of cellular macromolecule biosynthetic process	501
BP	GO:0006820	anion transport	501
BP	GO:1901615	organic hydroxy compound metabolic process	500
BP	GO:0070271	protein complex biogenesis	497
BP	GO:0010646	regulation of cell communication	492
BP	GO:0034220	ion transmembrane transport	489
BP	GO:0030001	metal ion transport	488
BP	GO:0023051	regulation of signaling	487
BP	GO:0006461	protein complex assembly	486
BP	GO:0009966	regulation of signal transduction	483
BP	GO:0008380	RNA splicing	483
BP	GO:0009738	abscisic acid-activated signaling pathway	481
BP	GO:0019693	ribose phosphate metabolic process	475
BP	GO:0016052	carbohydrate catabolic process	473
BP	GO:0033365	protein localization to organelle	471
BP	GO:0050801	ion homeostasis	466
BP	GO:0016569	covalent chromatin modification	466
BP	GO:0000278	mitotic cell cycle	465
BP	GO:0006631	fatty acid metabolic process	459
BP	GO:0071669	plant-type cell wall organization or biogenesis	456
BP	GO:0072521	purine-containing compound metabolic process	454
BP	GO:0050832	defense response to fungus	454
BP	GO:0051188	cofactor biosynthetic process	445
BP	GO:0009826	unidimensional cell growth	443
BP	GO:0010608	posttranscriptional regulation of gene expression	435
BP	GO:0045934	negative regulation of nucleobase-containing compound metabolic process	432
BP	GO:0072330	monocarboxylic acid biosynthetic process	431
BP	GO:0009259	ribonucleotide metabolic process	431
BP	GO:0090558	plant epidermis development	429
BP	GO:1901361	organic cyclic compound catabolic process	422
BP	GO:0031347	regulation of defense response	418
BP	GO:0010015	root morphogenesis	417
BP	GO:0000160	phosphorelay signal transduction system	417
BP	GO:0048507	meristem development	414
BP	GO:0042546	cell wall biogenesis	412
BP	GO:0072594	establishment of protein localization to organelle	409
BP	GO:0071365	cellular response to auxin stimulus	409
BP	GO:0044706	multi-multicellular organism process	409
BP	GO:0009856	pollination	409
BP	GO:0009735	response to cytokinin	409
BP	GO:0051253	negative regulation of RNA metabolic process	408
BP	GO:0048831	regulation of shoot system development	408
BP	GO:0098771	inorganic ion homeostasis	406
BP	GO:1901657	glycosyl compound metabolic process	404
BP	GO:0042255	ribosome assembly	404
BP	GO:0006644	phospholipid metabolic process	403
BP	GO:0065009	regulation of molecular function	402
BP	GO:0009991	response to extracellular stimulus	400
BP	GO:0006163	purine nucleotide metabolic process	400
BP	GO:1903507	negative regulation of nucleic acid-templated transcription	399
BP	GO:1902679	negative regulation of RNA biosynthetic process	399
BP	GO:0032259	methylation	399
BP	GO:0000904	cell morphogenesis involved in differentiation	398
BP	GO:0044042	glucan metabolic process	397
BP	GO:0034637	cellular carbohydrate biosynthetic process	397
BP	GO:0006073	cellular glucan metabolic process	397
BP	GO:0015979	photosynthesis	395
BP	GO:0019439	aromatic compound catabolic process	391
BP	GO:0071369	cellular response to ethylene stimulus	389
BP	GO:0009150	purine ribonucleotide metabolic process	389
BP	GO:0016458	gene silencing	387
BP	GO:0008652	cellular amino acid biosynthetic process	385
BP	GO:0007017	microtubule-based process	380
BP	GO:0007010	cytoskeleton organization	380
BP	GO:0009734	auxin-activated signaling pathway	379
BP	GO:0055080	cation homeostasis	378
BP	GO:0000271	polysaccharide biosynthetic process	376
BP	GO:0048437	floral organ development	373
BP	GO:0071496	cellular response to external stimulus	371
BP	GO:0045892	negative regulation of transcription, DNA-templated	371
BP	GO:0044550	secondary metabolite biosynthetic process	371
BP	GO:0010817	regulation of hormone levels	370
BP	GO:0048285	organelle fission	368
BP	GO:0010243	response to organonitrogen compound	368
BP	GO:0009123	nucleoside monophosphate metabolic process	368
BP	GO:0009753	response to jasmonic acid	364
BP	GO:0016042	lipid catabolic process	363
BP	GO:0009161	ribonucleoside monophosphate metabolic process	363
BP	GO:0010228	vegetative to reproductive phase transition of meristem	360
BP	GO:0009639	response to red or far red light	360
BP	GO:0051726	regulation of cell cycle	359
BP	GO:0009657	plastid organization	359
BP	GO:0046700	heterocycle catabolic process	358
BP	GO:0031668	cellular response to extracellular stimulus	357
BP	GO:0009611	response to wounding	356
BP	GO:1903047	mitotic cell cycle process	355
BP	GO:0044270	cellular nitrogen compound catabolic process	355
BP	GO:0021700	developmental maturation	354
BP	GO:0007389	pattern specification process	351
BP	GO:0043623	cellular protein complex assembly	350
BP	GO:0009873	ethylene-activated signaling pathway	350
BP	GO:0048584	positive regulation of response to stimulus	349
BP	GO:0040029	regulation of gene expression, epigenetic	347
BP	GO:0071214	cellular response to abiotic stimulus	345
BP	GO:0048585	negative regulation of response to stimulus	345
BP	GO:0104004	cellular response to environmental stimulus	345
BP	GO:1901607	alpha-amino acid biosynthetic process	344
BP	GO:0006399	tRNA metabolic process	344
BP	GO:0031667	response to nutrient levels	342
BP	GO:0071407	cellular response to organic cyclic compound	341
BP	GO:0048646	anatomical structure formation involved in morphogenesis	339
BP	GO:0006720	isoprenoid metabolic process	337
BP	GO:0050790	regulation of catalytic activity	335
BP	GO:0042440	pigment metabolic process	335
BP	GO:0009408	response to heat	329
BP	GO:0016072	rRNA metabolic process	328
BP	GO:0015672	monovalent inorganic cation transport	328
BP	GO:0042256	mature ribosome assembly	327
BP	GO:0046486	glycerolipid metabolic process	326
BP	GO:0010016	shoot system morphogenesis	326
BP	GO:0034248	regulation of cellular amide metabolic process	325
BP	GO:0009141	nucleoside triphosphate metabolic process	325
BP	GO:0006417	regulation of translation	324
BP	GO:0044272	sulfur compound biosynthetic process	322
BP	GO:0009814	defense response, incompatible interaction	322
BP	GO:0009167	purine ribonucleoside monophosphate metabolic process	322
BP	GO:0009126	purine nucleoside monophosphate metabolic process	322
BP	GO:0071695	anatomical structure maturation	319
BP	GO:0048588	developmental cell growth	317
BP	GO:0033043	regulation of organelle organization	317
BP	GO:1901617	organic hydroxy compound biosynthetic process	316
BP	GO:0009199	ribonucleoside triphosphate metabolic process	316
BP	GO:0043414	macromolecule methylation	315
BP	GO:0006364	rRNA processing	314
BP	GO:0009751	response to salicylic acid	313
BP	GO:0008219	cell death	311
BP	GO:0090698	post-embryonic plant morphogenesis	310
BP	GO:0000272	polysaccharide catabolic process	307
BP	GO:0006457	protein folding	305
BP	GO:0090696	post-embryonic plant organ development	304
BP	GO:0033692	cellular polysaccharide biosynthetic process	304
BP	GO:0061024	membrane organization	302
BP	GO:0006605	protein targeting	302
BP	GO:0031669	cellular response to nutrient levels	301
BP	GO:0055082	cellular chemical homeostasis	300
BP	GO:0048868	pollen tube development	300
BP	GO:0009144	purine nucleoside triphosphate metabolic process	298
BP	GO:0072593	reactive oxygen species metabolic process	297
BP	GO:0009205	purine ribonucleoside triphosphate metabolic process	296
BP	GO:0015711	organic anion transport	295
BP	GO:0000280	nuclear division	292
BP	GO:0042594	response to starvation	290
BP	GO:1901293	nucleoside phosphate biosynthetic process	289
BP	GO:0009909	regulation of flower development	289
BP	GO:0009165	nucleotide biosynthetic process	289
BP	GO:0051321	meiotic cell cycle	287
BP	GO:0006260	DNA replication	287
BP	GO:0000375	RNA splicing, via transesterification reactions	287
BP	GO:0048438	floral whorl development	286
BP	GO:0044282	small molecule catabolic process	286
BP	GO:0008299	isoprenoid biosynthetic process	285
BP	GO:0003002	regionalization	285
BP	GO:0006633	fatty acid biosynthetic process	282
BP	GO:0009932	cell tip growth	281
BP	GO:0016570	histone modification	280
BP	GO:0090351	seedling development	279
BP	GO:0032504	multicellular organism reproduction	279
BP	GO:0006721	terpenoid metabolic process	279
BP	GO:0055065	metal ion homeostasis	278
BP	GO:0044036	cell wall macromolecule metabolic process	278
BP	GO:0046034	ATP metabolic process	277
BP	GO:0016311	dephosphorylation	274
BP	GO:0009832	plant-type cell wall biogenesis	274
BP	GO:0000377	RNA splicing, via transesterification reactions with bulged adenosine as nucleophile	274
BP	GO:0010393	galacturonan metabolic process	273
BP	GO:0009267	cellular response to starvation	273
BP	GO:0045488	pectin metabolic process	272
BP	GO:0000302	response to reactive oxygen species	272
BP	GO:0098660	inorganic ion transmembrane transport	271
BP	GO:0045454	cell redox homeostasis	270
BP	GO:0046148	pigment biosynthetic process	267
BP	GO:0048609	multicellular organismal reproductive process	265
BP	GO:0031047	gene silencing by RNA	265
BP	GO:0006650	glycerophospholipid metabolic process	265
BP	GO:0090627	plant epidermal cell differentiation	263
BP	GO:0098655	cation transmembrane transport	262
BP	GO:0018205	peptidyl-lysine modification	262
BP	GO:0009658	chloroplast organization	261
BP	GO:0009108	coenzyme biosynthetic process	260
BP	GO:0031399	regulation of protein modification process	258
BP	GO:0006873	cellular ion homeostasis	258
BP	GO:0048193	Golgi vesicle transport	257
BP	GO:0012501	programmed cell death	255
BP	GO:0009642	response to light intensity	253
BP	GO:0044419	interspecies interaction between organisms	251
BP	GO:0000398	mRNA splicing, via spliceosome	250
BP	GO:0034655	nucleobase-containing compound catabolic process	249
BP	GO:0015980	energy derivation by oxidation of organic compounds	248
BP	GO:0009664	plant-type cell wall organization	248
BP	GO:0098662	inorganic cation transmembrane transport	247
BP	GO:0006733	oxidoreduction coenzyme metabolic process	247
BP	GO:0042545	cell wall modification	246
BP	GO:0009845	seed germination	243
BP	GO:0007568	aging	243
BP	GO:0017038	protein import	242
BP	GO:0006066	alcohol metabolic process	241
BP	GO:0010876	lipid localization	240
BP	GO:0009553	embryo sac development	240
BP	GO:0044703	multi-organism reproductive process	239
BP	GO:0008654	phospholipid biosynthetic process	239
BP	GO:0006310	DNA recombination	239
BP	GO:0097435	supramolecular fiber organization	236
BP	GO:0030003	cellular cation homeostasis	236
BP	GO:0009739	response to gibberellin	236
BP	GO:0009698	phenylpropanoid metabolic process	234
BP	GO:0015931	nucleobase-containing compound transport	233
BP	GO:0022603	regulation of anatomical structure morphogenesis	232
BP	GO:0072524	pyridine-containing compound metabolic process	231
BP	GO:0071478	cellular response to radiation	231
BP	GO:0051169	nuclear transport	229
BP	GO:0045944	positive regulation of transcription from RNA polymerase II promoter	229
BP	GO:0019953	sexual reproduction	229
BP	GO:0006913	nucleocytoplasmic transport	229
BP	GO:0043900	regulation of multi-organism process	228
BP	GO:0009648	photoperiodism	227
BP	GO:0048511	rhythmic process	225
BP	GO:0016114	terpenoid biosynthetic process	225
BP	GO:0009860	pollen tube growth	225
BP	GO:0009100	glycoprotein metabolic process	224
BP	GO:0071482	cellular response to light stimulus	223
BP	GO:0010383	cell wall polysaccharide metabolic process	221
BP	GO:0008643	carbohydrate transport	220
BP	GO:0000226	microtubule cytoskeleton organization	219
BP	GO:0019362	pyridine nucleotide metabolic process	218
BP	GO:0009743	response to carbohydrate	218
BP	GO:0051640	organelle localization	217
BP	GO:0007005	mitochondrion organization	217
BP	GO:0048528	post-embryonic root development	216
BP	GO:0046942	carboxylic acid transport	216
BP	GO:0046496	nicotinamide nucleotide metabolic process	216
BP	GO:0046395	carboxylic acid catabolic process	216
BP	GO:0046390	ribose phosphate biosynthetic process	216
BP	GO:0016054	organic acid catabolic process	216
BP	GO:0015849	organic acid transport	216
BP	GO:0010053	root epidermal cell differentiation	216
BP	GO:0009260	ribonucleotide biosynthetic process	216
BP	GO:1903046	meiotic cell cycle process	215
BP	GO:0046903	secretion	215
BP	GO:0042445	hormone metabolic process	215
BP	GO:1901699	cellular response to nitrogen compound	214
BP	GO:0055076	transition metal ion homeostasis	214
BP	GO:0051093	negative regulation of developmental process	213
BP	GO:0051094	positive regulation of developmental process	212
BP	GO:0007059	chromosome segregation	212
BP	GO:0006869	lipid transport	212
BP	GO:0070085	glycosylation	210
BP	GO:0010118	stomatal movement	209
BP	GO:0009250	glucan biosynthetic process	208
BP	GO:0009101	glycoprotein biosynthetic process	207
BP	GO:0043413	macromolecule glycosylation	206
BP	GO:0007166	cell surface receptor signaling pathway	206
BP	GO:0006486	protein glycosylation	206
BP	GO:0051248	negative regulation of protein metabolic process	205
BP	GO:0032879	regulation of localization	205
BP	GO:0006401	RNA catabolic process	205
BP	GO:0090693	plant organ senescence	204
BP	GO:0044093	positive regulation of molecular function	204
BP	GO:0010200	response to chitin	204
BP	GO:0010150	leaf senescence	204
BP	GO:0051247	positive regulation of protein metabolic process	203
BP	GO:0048573	photoperiodism, flowering	203
BP	GO:0045333	cellular respiration	203
BP	GO:0048509	regulation of meristem development	202
BP	GO:0009411	response to UV	202
BP	GO:0006575	cellular modified amino acid metabolic process	202
BP	GO:0046777	protein autophosphorylation	201
BP	GO:0032940	secretion by cell	201
BP	GO:0032269	negative regulation of cellular protein metabolic process	201
BP	GO:0007623	circadian rhythm	201
BP	GO:0007264	small GTPase mediated signal transduction	201
BP	GO:0006470	protein dephosphorylation	200
BP	GO:0080167	response to karrikin	199
BP	GO:0032270	positive regulation of cellular protein metabolic process	199
BP	GO:0072522	purine-containing compound biosynthetic process	198
BP	GO:0005996	monosaccharide metabolic process	198
BP	GO:1905393	plant organ formation	197
BP	GO:0042180	cellular ketone metabolic process	197
BP	GO:0048527	lateral root development	196
BP	GO:0051241	negative regulation of multicellular organismal process	192
BP	GO:0019684	photosynthesis, light reaction	191
BP	GO:0000910	cytokinesis	191
BP	GO:0071103	DNA conformation change	190
BP	GO:0048638	regulation of developmental growth	190
BP	GO:0010054	trichoblast differentiation	190
BP	GO:0098657	import into cell	189
BP	GO:0009308	amine metabolic process	189
BP	GO:0008033	tRNA processing	189
BP	GO:0007346	regulation of mitotic cell cycle	189
BP	GO:0051240	positive regulation of multicellular organismal process	188
BP	GO:0051174	regulation of phosphorus metabolic process	188
BP	GO:0044403	symbiosis, encompassing mutualism through parasitism	188
BP	GO:0019220	regulation of phosphate metabolic process	188
BP	GO:0009965	leaf morphogenesis	188
BP	GO:0043085	positive regulation of catalytic activity	187
BP	GO:0044087	regulation of cellular component biogenesis	186
BP	GO:0048469	cell maturation	185
BP	GO:0030029	actin filament-based process	185
BP	GO:0090697	post-embryonic plant organ morphogenesis	184
BP	GO:0002682	regulation of immune system process	184
BP	GO:0048765	root hair cell differentiation	183
BP	GO:0048764	trichoblast maturation	183
BP	GO:0033013	tetrapyrrole metabolic process	183
BP	GO:0008283	cell proliferation	183
BP	GO:0042743	hydrogen peroxide metabolic process	182
BP	GO:0009124	nucleoside monophosphate biosynthetic process	182
BP	GO:1905957	regulation of cellular response to alcohol	181
BP	GO:1901419	regulation of response to alcohol	181
BP	GO:0098813	nuclear chromosome segregation	181
BP	GO:0009787	regulation of abscisic acid-activated signaling pathway	181
BP	GO:0006928	movement of cell or subcellular component	181
BP	GO:0006778	porphyrin-containing compound metabolic process	180
BP	GO:1901659	glycosyl compound biosynthetic process	178
BP	GO:0045017	glycerolipid biosynthetic process	178
BP	GO:0006403	RNA localization	178
BP	GO:0006164	purine nucleotide biosynthetic process	178
BP	GO:0009156	ribonucleoside monophosphate biosynthetic process	177
BP	GO:0009116	nucleoside metabolic process	177
BP	GO:0006839	mitochondrial transport	177
BP	GO:0019760	glucosinolate metabolic process	175
BP	GO:0019757	glycosinolate metabolic process	175
BP	GO:0016441	posttranscriptional gene silencing	175
BP	GO:0016143	S-glycoside metabolic process	175
BP	GO:0016050	vesicle organization	175
BP	GO:0006643	membrane lipid metabolic process	175
BP	GO:0042446	hormone biosynthetic process	174
BP	GO:0009152	purine ribonucleotide biosynthetic process	174
BP	GO:0006875	cellular metal ion homeostasis	174
BP	GO:0006261	DNA-dependent DNA replication	174
BP	GO:0098656	anion transmembrane transport	173
BP	GO:0071824	protein-DNA complex subunit organization	173
BP	GO:0022900	electron transport chain	173
BP	GO:0009699	phenylpropanoid biosynthetic process	173
BP	GO:0009311	oligosaccharide metabolic process	173
BP	GO:0010410	hemicellulose metabolic process	172
BP	GO:0051606	detection of stimulus	171
BP	GO:0051236	establishment of RNA localization	171
BP	GO:0050658	RNA transport	171
BP	GO:0050657	nucleic acid transport	171
BP	GO:0030258	lipid modification	171
BP	GO:0006887	exocytosis	171
BP	GO:0006090	pyruvate metabolic process	171
BP	GO:0051338	regulation of transferase activity	170
BP	GO:0050776	regulation of immune response	170
BP	GO:0043648	dicarboxylic acid metabolic process	169
BP	GO:0061640	cytoskeleton-dependent cytokinesis	168
BP	GO:0023057	negative regulation of signaling	168
BP	GO:0010648	negative regulation of cell communication	168
BP	GO:0009741	response to brassinosteroid	168
BP	GO:0051049	regulation of transport	167
BP	GO:0006897	endocytosis	167
BP	GO:0045490	pectin catabolic process	166
BP	GO:0009968	negative regulation of signal transduction	166
BP	GO:0140013	meiotic nuclear division	165
BP	GO:0006402	mRNA catabolic process	164
BP	GO:0015994	chlorophyll metabolic process	163
BP	GO:0009914	hormone transport	163
BP	GO:0009812	flavonoid metabolic process	163
BP	GO:0009636	response to toxic substance	163
BP	GO:0051130	positive regulation of cellular component organization	162
BP	GO:0034599	cellular response to oxidative stress	162
BP	GO:0010073	meristem maintenance	161
BP	GO:0006302	double-strand break repair	161
BP	GO:0000281	mitotic cytokinesis	161
BP	GO:0090626	plant epidermis morphogenesis	160
BP	GO:0051273	beta-glucan metabolic process	160
BP	GO:0033044	regulation of chromosome organization	158
BP	GO:0065004	protein-DNA complex assembly	157
BP	GO:0045088	regulation of innate immune response	157
BP	GO:0042325	regulation of phosphorylation	157
BP	GO:0018209	peptidyl-serine modification	157
BP	GO:0010026	trichome differentiation	157
BP	GO:0048581	negative regulation of post-embryonic development	156
BP	GO:0022411	cellular component disassembly	156
BP	GO:0071395	cellular response to jasmonic acid stimulus	155
BP	GO:0018105	peptidyl-serine phosphorylation	154
BP	GO:0043094	cellular metabolic compound salvage	153
BP	GO:0015698	inorganic anion transport	153
BP	GO:0048582	positive regulation of post-embryonic development	152
BP	GO:0048466	androecium development	152
BP	GO:0048443	stamen development	152
BP	GO:0015992	proton transport	151
BP	GO:0010564	regulation of cell cycle process	151
BP	GO:0006818	hydrogen transport	151
BP	GO:0006766	vitamin metabolic process	151
BP	GO:0051052	regulation of DNA metabolic process	150
BP	GO:0042744	hydrogen peroxide catabolic process	150
BP	GO:0032101	regulation of response to external stimulus	150
BP	GO:0006813	potassium ion transport	150
BP	GO:0046488	phosphatidylinositol metabolic process	149
BP	GO:0009867	jasmonic acid mediated signaling pathway	149
BP	GO:0007018	microtubule-based movement	149
BP	GO:0048467	gynoecium development	148
BP	GO:0009110	vitamin biosynthetic process	148
BP	GO:0060918	auxin transport	147
BP	GO:0043039	tRNA aminoacylation	147
BP	GO:0043038	amino acid activation	147
BP	GO:0009894	regulation of catabolic process	147
BP	GO:0001932	regulation of protein phosphorylation	147
BP	GO:0031401	positive regulation of protein modification process	146
BP	GO:0030036	actin cytoskeleton organization	145
BP	GO:0022604	regulation of cell morphogenesis	145
BP	GO:0016032	viral process	145
BP	GO:0071806	protein transmembrane transport	144
BP	GO:0065002	intracellular protein transmembrane transport	143
BP	GO:0048284	organelle fusion	143
BP	GO:0009064	glutamine family amino acid metabolic process	143
BP	GO:0009060	aerobic respiration	143
BP	GO:0006418	tRNA aminoacylation for protein translation	143
BP	GO:0051604	protein maturation	142
BP	GO:0008213	protein alkylation	142
BP	GO:0006479	protein methylation	142
BP	GO:0055067	monovalent inorganic cation homeostasis	141
BP	GO:0043549	regulation of kinase activity	141
BP	GO:0042787	protein ubiquitination involved in ubiquitin-dependent protein catabolic process	141
BP	GO:0031349	positive regulation of defense response	141
BP	GO:0002831	regulation of response to biotic stimulus	141
BP	GO:0042273	ribosomal large subunit biogenesis	140
BP	GO:1900140	regulation of seedling development	139
BP	GO:0080147	root hair cell development	139
BP	GO:0071368	cellular response to cytokinin stimulus	139
BP	GO:0010224	response to UV-B	139
BP	GO:0010087	phloem or xylem histogenesis	139
BP	GO:0009119	ribonucleoside metabolic process	139
BP	GO:0001558	regulation of cell growth	139
BP	GO:0000096	sulfur amino acid metabolic process	139
BP	GO:0034050	host programmed cell death induced by symbiont	138
BP	GO:0009615	response to virus	138
BP	GO:0009168	purine ribonucleoside monophosphate biosynthetic process	138
BP	GO:0009127	purine nucleoside monophosphate biosynthetic process	138
BP	GO:0071489	cellular response to red or far red light	137
BP	GO:0035194	posttranscriptional gene silencing by RNA	137
BP	GO:0030243	cellulose metabolic process	137
BP	GO:0009736	cytokinin-activated signaling pathway	137
BP	GO:0009637	response to blue light	137
BP	GO:0009132	nucleoside diphosphate metabolic process	137
BP	GO:0007034	vacuolar transport	137
BP	GO:0072350	tricarboxylic acid metabolic process	136
BP	GO:0051028	mRNA transport	136
BP	GO:0046939	nucleotide phosphorylation	136
BP	GO:0045859	regulation of protein kinase activity	136
BP	GO:0045165	cell fate commitment	136
BP	GO:0044728	DNA methylation or demethylation	136
BP	GO:0043543	protein acylation	136
BP	GO:0009626	plant-type hypersensitive response	136
BP	GO:0006304	DNA modification	136
BP	GO:0010501	RNA secondary structure unwinding	135
BP	GO:0009624	response to nematode	135
BP	GO:0008202	steroid metabolic process	135
BP	GO:0006165	nucleoside diphosphate phosphorylation	135
BP	GO:0002181	cytoplasmic translation	135
BP	GO:0071370	cellular response to gibberellin stimulus	134
BP	GO:0045814	negative regulation of gene expression, epigenetic	134
BP	GO:0010941	regulation of cell death	134
BP	GO:0009142	nucleoside triphosphate biosynthetic process	134
BP	GO:0010017	red or far-red light signaling pathway	133
BP	GO:0140014	mitotic nuclear division	132
BP	GO:0051168	nuclear export	132
BP	GO:0046467	membrane lipid biosynthetic process	132
BP	GO:0033014	tetrapyrrole biosynthetic process	132
BP	GO:0009926	auxin polar transport	132
BP	GO:0009808	lignin metabolic process	132
BP	GO:0006413	translational initiation	132
BP	GO:0048440	carpel development	131
BP	GO:0046165	alcohol biosynthetic process	131
BP	GO:0016036	cellular response to phosphate starvation	131
BP	GO:0010476	gibberellin mediated signaling pathway	131
BP	GO:0009606	tropism	131
BP	GO:0009066	aspartate family amino acid metabolic process	131
BP	GO:0046916	cellular transition metal ion homeostasis	130
BP	GO:0044275	cellular carbohydrate catabolic process	130
BP	GO:0010565	regulation of cellular ketone metabolic process	130
BP	GO:0009740	gibberellic acid mediated signaling pathway	130
BP	GO:0006342	chromatin silencing	130
BP	GO:0090066	regulation of anatomical structure size	129
BP	GO:0048532	anatomical structure arrangement	129
BP	GO:0034976	response to endoplasmic reticulum stress	129
BP	GO:0032535	regulation of cellular component size	129
BP	GO:0009644	response to high light intensity	129
BP	GO:0009582	detection of abiotic stimulus	129
BP	GO:0009581	detection of external stimulus	129
BP	GO:0009201	ribonucleoside triphosphate biosynthetic process	129
BP	GO:0007015	actin filament organization	129
BP	GO:0006352	DNA-templated transcription, initiation	129
BP	GO:0006865	amino acid transport	128
BP	GO:0005984	disaccharide metabolic process	128
BP	GO:0070646	protein modification by small protein removal	127
BP	GO:0034504	protein localization to nucleus	127
BP	GO:0010638	positive regulation of organelle organization	127
BP	GO:0006779	porphyrin-containing compound biosynthetic process	127
BP	GO:0010051	xylem and phloem pattern formation	126
BP	GO:0009627	systemic acquired resistance	126
BP	GO:0009069	serine family amino acid metabolic process	126
BP	GO:0000956	nuclear-transcribed mRNA catabolic process	126
BP	GO:0072527	pyrimidine-containing compound metabolic process	125
BP	GO:0046031	ADP metabolic process	125
BP	GO:0019318	hexose metabolic process	125
BP	GO:0009185	ribonucleoside diphosphate metabolic process	125
BP	GO:0009179	purine ribonucleoside diphosphate metabolic process	125
BP	GO:0009135	purine nucleoside diphosphate metabolic process	125
BP	GO:0006757	ATP generation from ADP	125
BP	GO:0006306	DNA methylation	125
BP	GO:0006305	DNA alkylation	125
BP	GO:0006096	glycolytic process	125
BP	GO:0000209	protein polyubiquitination	125
BP	GO:0046474	glycerophospholipid biosynthetic process	124
BP	GO:0019751	polyol metabolic process	124
BP	GO:0016197	endosomal transport	124
BP	GO:0010256	endomembrane system organization	124
BP	GO:0010119	regulation of stomatal movement	124
BP	GO:0010029	regulation of seed germination	124
BP	GO:0009813	flavonoid biosynthetic process	124
BP	GO:0009640	photomorphogenesis	124
BP	GO:0006473	protein acetylation	124
BP	GO:1902410	mitotic cytokinetic process	123
BP	GO:0072511	divalent inorganic cation transport	123
BP	GO:0032506	cytokinetic process	123
BP	GO:0009063	cellular amino acid catabolic process	123
BP	GO:0006405	RNA export from nucleus	123
BP	GO:2000243	positive regulation of reproductive process	122
BP	GO:0071367	cellular response to brassinosteroid stimulus	122
BP	GO:0051170	nuclear import	122
BP	GO:0044106	cellular amine metabolic process	122
BP	GO:0005982	starch metabolic process	122
BP	GO:0000819	sister chromatid segregation	122
BP	GO:0071383	cellular response to steroid hormone stimulus	121
BP	GO:0048545	response to steroid hormone	121
BP	GO:0043401	steroid hormone mediated signaling pathway	121
BP	GO:0042430	indole-containing compound metabolic process	121
BP	GO:0034249	negative regulation of cellular amide metabolic process	121
BP	GO:0017148	negative regulation of translation	121
BP	GO:0010647	positive regulation of cell communication	121
BP	GO:0009742	brassinosteroid mediated signaling pathway	121
BP	GO:0006101	citrate metabolic process	121
BP	GO:0006099	tricarboxylic acid cycle	121
BP	GO:0032984	macromolecular complex disassembly	120
BP	GO:0006767	water-soluble vitamin metabolic process	120
BP	GO:0006606	protein import into nucleus	120
BP	GO:0006081	cellular aldehyde metabolic process	120
BP	GO:0000911	cytokinesis by cell plate formation	120
BP	GO:0070838	divalent metal ion transport	119
BP	GO:0044743	protein transmembrane import into intracellular organelle	119
BP	GO:0010090	trichome morphogenesis	119
BP	GO:0006888	ER to Golgi vesicle-mediated transport	118
BP	GO:0044242	cellular lipid catabolic process	117
BP	GO:0042364	water-soluble vitamin biosynthetic process	117
BP	GO:0042127	regulation of cell proliferation	117
BP	GO:0009629	response to gravity	117
BP	GO:0000041	transition metal ion transport	117
BP	GO:1902600	hydrogen ion transmembrane transport	116
BP	GO:0061919	process utilizing autophagic mechanism	116
BP	GO:0051493	regulation of cytoskeleton organization	116
BP	GO:0009072	aromatic amino acid family metabolic process	116
BP	GO:0006914	autophagy	116
BP	GO:0006323	DNA packaging	116
BP	GO:0043241	protein complex disassembly	115
BP	GO:0031329	regulation of cellular catabolic process	115
BP	GO:0015995	chlorophyll biosynthetic process	115
BP	GO:1901606	alpha-amino acid catabolic process	114
BP	GO:0072657	protein localization to membrane	114
BP	GO:0071241	cellular response to inorganic substance	114
BP	GO:0061025	membrane fusion	114
BP	GO:0043254	regulation of protein complex assembly	114
BP	GO:0023056	positive regulation of signaling	114
BP	GO:0009967	positive regulation of signal transduction	114
BP	GO:0002252	immune effector process	114
BP	GO:0051656	establishment of organelle localization	113
BP	GO:0010114	response to red light	113
BP	GO:0009834	plant-type secondary cell wall biogenesis	113
BP	GO:0006694	steroid biosynthetic process	113
BP	GO:0051258	protein polymerization	112
BP	GO:0043624	cellular protein complex disassembly	112
BP	GO:0016571	histone methylation	112
BP	GO:0009561	megagametogenesis	112
BP	GO:0051347	positive regulation of transferase activity	111
BP	GO:0042493	response to drug	111
BP	GO:0015893	drug transport	111
BP	GO:0006972	hyperosmotic response	111
BP	GO:0006611	protein export from nucleus	111
BP	GO:2000024	regulation of leaf development	110
BP	GO:0071359	cellular response to dsRNA	110
BP	GO:0051274	beta-glucan biosynthetic process	110
BP	GO:0044092	negative regulation of molecular function	110
BP	GO:0043331	response to dsRNA	110
BP	GO:0042542	response to hydrogen peroxide	110
BP	GO:0010431	seed maturation	110
BP	GO:2000280	regulation of root development	109
BP	GO:1905039	carboxylic acid transmembrane transport	109
BP	GO:1903825	organic acid transmembrane transport	109
BP	GO:1902275	regulation of chromatin organization	109
BP	GO:0070589	cellular component macromolecule biosynthetic process	109
BP	GO:0048653	anther development	109
BP	GO:0048571	long-day photoperiodism	109
BP	GO:0044038	cell wall macromolecule biosynthetic process	109
BP	GO:0031348	negative regulation of defense response	109
BP	GO:0019216	regulation of lipid metabolic process	109
BP	GO:0009933	meristem structural organization	109
BP	GO:0009206	purine ribonucleoside triphosphate biosynthetic process	109
BP	GO:0009145	purine nucleoside triphosphate biosynthetic process	109
BP	GO:0007127	meiosis I	109
BP	GO:0007033	vacuole organization	109
BP	GO:0000725	recombinational repair	109
BP	GO:0090305	nucleic acid phosphodiester bond hydrolysis	108
BP	GO:0080135	regulation of cellular response to stress	108
BP	GO:0045595	regulation of cell differentiation	108
BP	GO:0043062	extracellular structure organization	108
BP	GO:0035821	modification of morphology or physiology of other organism	108
BP	GO:0030198	extracellular matrix organization	108
BP	GO:0030162	regulation of proteolysis	108
BP	GO:0006885	regulation of pH	108
BP	GO:0000724	double-strand break repair via homologous recombination	108
BP	GO:0090150	establishment of protein localization to membrane	107
BP	GO:0006855	drug transmembrane transport	107
BP	GO:1901136	carbohydrate derivative catabolic process	106
BP	GO:0034285	response to disaccharide	106
BP	GO:0018022	peptidyl-lysine methylation	106
BP	GO:0009850	auxin metabolic process	106
BP	GO:2000242	negative regulation of reproductive process	105
BP	GO:0070918	production of small RNA involved in gene silencing by RNA	105
BP	GO:0031050	dsRNA fragmentation	105
BP	GO:0009312	oligosaccharide biosynthetic process	105
BP	GO:0006475	internal protein amino acid acetylation	105
BP	GO:0023014	signal transduction by protein phosphorylation	104
BP	GO:0016125	sterol metabolic process	104
BP	GO:0000097	sulfur amino acid biosynthetic process	104
BP	GO:0048767	root hair elongation	103
BP	GO:0009744	response to sucrose	103
BP	GO:0009630	gravitropism	103
BP	GO:0009583	detection of light stimulus	103
BP	GO:0000959	mitochondrial RNA metabolic process	103
BP	GO:0018394	peptidyl-lysine acetylation	102
BP	GO:0018393	internal peptidyl-lysine acetylation	102
BP	GO:0016573	histone acetylation	102
BP	GO:0010411	xyloglucan metabolic process	102
BP	GO:0009067	aspartate family amino acid biosynthetic process	102
BP	GO:0070592	cell wall polysaccharide biosynthetic process	101
BP	GO:0044089	positive regulation of cellular component biogenesis	101
BP	GO:0040034	regulation of development, heterochronic	101
BP	GO:0009585	red, far-red light phototransduction	101
BP	GO:0007602	phototransduction	101
BP	GO:0006749	glutathione metabolic process	101
BP	GO:0071426	ribonucleoprotein complex export from nucleus	100
BP	GO:0071322	cellular response to carbohydrate stimulus	100
BP	GO:0071166	ribonucleoprotein complex localization	100
BP	GO:0070482	response to oxygen levels	100
BP	GO:0050778	positive regulation of immune response	100
BP	GO:0044247	cellular polysaccharide catabolic process	100
BP	GO:0010218	response to far red light	100
BP	GO:0010039	response to iron ion	100
BP	GO:0009809	lignin biosynthetic process	100
BP	GO:0002684	positive regulation of immune system process	100
BP	GO:0006576	cellular biogenic amine metabolic process	99
BP	GO:1903509	liposaccharide metabolic process	98
BP	GO:0098754	detoxification	98
BP	GO:0036293	response to decreased oxygen levels	98
BP	GO:0016579	protein deubiquitination	98
BP	GO:1902531	regulation of intracellular signal transduction	97
BP	GO:0072528	pyrimidine-containing compound biosynthetic process	97
BP	GO:0043067	regulation of programmed cell death	97
BP	GO:0034968	histone lysine methylation	97
BP	GO:0009225	nucleotide-sugar metabolic process	97
BP	GO:0090174	organelle membrane fusion	96
BP	GO:0071446	cellular response to salicylic acid stimulus	96
BP	GO:0048574	long-day photoperiodism, flowering	96
BP	GO:0042538	hyperosmotic salinity response	96
BP	GO:0007267	cell-cell signaling	96
BP	GO:0006400	tRNA modification	96
BP	GO:2000028	regulation of photoperiodism, flowering	95
BP	GO:1901568	fatty acid derivative metabolic process	95
BP	GO:0097164	ammonium ion metabolic process	95
BP	GO:0045937	positive regulation of phosphate metabolic process	95
BP	GO:0045089	positive regulation of innate immune response	95
BP	GO:0010562	positive regulation of phosphorus metabolic process	95
BP	GO:0010101	post-embryonic root morphogenesis	95
BP	GO:0009163	nucleoside biosynthetic process	95
BP	GO:0007276	gamete generation	95
BP	GO:0042327	positive regulation of phosphorylation	94
BP	GO:0034284	response to monosaccharide	94
BP	GO:0008154	actin polymerization or depolymerization	94
BP	GO:0006906	vesicle fusion	94
BP	GO:0140056	organelle localization by membrane tethering	93
BP	GO:0055072	iron ion homeostasis	93
BP	GO:0045489	pectin biosynthetic process	93
BP	GO:0022412	cellular process involved in reproduction in multicellular organism	93
BP	GO:0022406	membrane docking	93
BP	GO:0010102	lateral root morphogenesis	93
BP	GO:0009846	pollen germination	93
BP	GO:0006754	ATP biosynthetic process	93
BP	GO:0006664	glycolipid metabolic process	93
BP	GO:0006333	chromatin assembly or disassembly	93
BP	GO:0001934	positive regulation of protein phosphorylation	93
BP	GO:0048278	vesicle docking	92
BP	GO:0045132	meiotic chromosome segregation	92
BP	GO:0033674	positive regulation of kinase activity	92
BP	GO:0009404	toxin metabolic process	92
BP	GO:1902903	regulation of supramolecular fiber organization	91
BP	GO:0060968	regulation of gene silencing	91
BP	GO:0045860	positive regulation of protein kinase activity	91
BP	GO:0042455	ribonucleoside biosynthetic process	91
BP	GO:0071941	nitrogen cycle metabolic process	90
BP	GO:0051607	defense response to virus	90
BP	GO:0048825	cotyledon development	90
BP	GO:0044770	cell cycle phase transition	90
BP	GO:0042537	benzene-containing compound metabolic process	90
BP	GO:0016485	protein processing	90
BP	GO:0009863	salicylic acid mediated signaling pathway	90
BP	GO:0009251	glucan catabolic process	90
BP	GO:0009070	serine family amino acid biosynthetic process	90
BP	GO:0006997	nucleus organization	90
BP	GO:0006338	chromatin remodeling	90
BP	GO:0001666	response to hypoxia	90
BP	GO:0071248	cellular response to metal ion	89
BP	GO:0061077	chaperone-mediated protein folding	89
BP	GO:0043086	negative regulation of catalytic activity	89
BP	GO:0042274	ribosomal small subunit biogenesis	89
BP	GO:0034440	lipid oxidation	89
BP	GO:0018958	phenol-containing compound metabolic process	89
BP	GO:1901264	carbohydrate derivative transport	88
BP	GO:0098727	maintenance of cell number	88
BP	GO:0051259	protein oligomerization	88
BP	GO:0048232	male gamete generation	88
BP	GO:0042435	indole-containing compound biosynthetic process	88
BP	GO:0019827	stem cell population maintenance	88
BP	GO:1905958	negative regulation of cellular response to alcohol	87
BP	GO:1901420	negative regulation of response to alcohol	87
BP	GO:0051336	regulation of hydrolase activity	87
BP	GO:0051235	maintenance of location	87
BP	GO:0046283	anthocyanin-containing compound metabolic process	87
BP	GO:0030244	cellulose biosynthetic process	87
BP	GO:0009853	photorespiration	87
BP	GO:0009788	negative regulation of abscisic acid-activated signaling pathway	87
BP	GO:0072329	monocarboxylic acid catabolic process	86
BP	GO:0055046	microgametogenesis	86
BP	GO:0048444	floral organ morphogenesis	86
BP	GO:0046890	regulation of lipid biosynthetic process	86
BP	GO:0045786	negative regulation of cell cycle	86
BP	GO:0031123	RNA 3'-end processing	86
BP	GO:0010374	stomatal complex development	86
BP	GO:0009851	auxin biosynthetic process	86
BP	GO:0009746	response to hexose	86
BP	GO:0006367	transcription initiation from RNA polymerase II promoter	86
BP	GO:0051129	negative regulation of cellular component organization	85
BP	GO:0046364	monosaccharide biosynthetic process	85
BP	GO:0043455	regulation of secondary metabolic process	85
BP	GO:0035670	plant-type ovary development	85
BP	GO:0031497	chromatin assembly	85
BP	GO:0006714	sesquiterpenoid metabolic process	85
BP	GO:0003333	amino acid transmembrane transport	85
BP	GO:0055081	anion homeostasis	84
BP	GO:0043562	cellular response to nitrogen levels	84
BP	GO:0042752	regulation of circadian rhythm	84
BP	GO:0035825	homologous recombination	84
BP	GO:0035383	thioester metabolic process	84
BP	GO:0035266	meristem growth	84
BP	GO:0018208	peptidyl-proline modification	84
BP	GO:0009911	positive regulation of flower development	84
BP	GO:0009631	cold acclimation	84
BP	GO:0007131	reciprocal meiotic recombination	84
BP	GO:0006665	sphingolipid metabolic process	84
BP	GO:0006637	acyl-CoA metabolic process	84
BP	GO:0000070	mitotic sister chromatid segregation	84
BP	GO:0048481	plant ovule development	83
BP	GO:0034754	cellular hormone metabolic process	83
BP	GO:0034728	nucleosome organization	83
BP	GO:0030004	cellular monovalent inorganic cation homeostasis	83
BP	GO:0015749	monosaccharide transport	83
BP	GO:0010927	cellular component assembly involved in morphogenesis	83
BP	GO:0010639	negative regulation of organelle organization	83
BP	GO:0009817	defense response to fungus, incompatible interaction	83
BP	GO:0009112	nucleobase metabolic process	83
BP	GO:0006109	regulation of carbohydrate metabolic process	83
BP	GO:0044786	cell cycle DNA replication	82
BP	GO:0009247	glycolipid biosynthetic process	82
BP	GO:0009226	nucleotide-sugar biosynthetic process	82
BP	GO:0085029	extracellular matrix assembly	81
BP	GO:0016101	diterpenoid metabolic process	81
BP	GO:0010208	pollen wall assembly	81
BP	GO:0009767	photosynthetic electron transport chain	81
BP	GO:0008645	hexose transport	81
BP	GO:0016556	mRNA modification	80
BP	GO:0016116	carotenoid metabolic process	80
BP	GO:0016108	tetraterpenoid metabolic process	80
BP	GO:0009798	axis specification	80
BP	GO:2001057	reactive nitrogen species metabolic process	79
BP	GO:0072655	establishment of protein localization to mitochondrion	79
BP	GO:0070972	protein localization to endoplasmic reticulum	79
BP	GO:0070585	protein localization to mitochondrion	79
BP	GO:0044772	mitotic cell cycle phase transition	79
BP	GO:0043269	regulation of ion transport	79
BP	GO:0019761	glucosinolate biosynthetic process	79
BP	GO:0019758	glycosinolate biosynthetic process	79
BP	GO:0016144	S-glycoside biosynthetic process	79
BP	GO:0006626	protein targeting to mitochondrion	79
BP	GO:0051510	regulation of unidimensional cell growth	78
BP	GO:0051302	regulation of cell division	78
BP	GO:0031122	cytoplasmic microtubule organization	78
BP	GO:0009910	negative regulation of flower development	78
BP	GO:0009073	aromatic amino acid family biosynthetic process	78
BP	GO:0006487	protein N-linked glycosylation	78
BP	GO:0046323	glucose import	77
BP	GO:0042401	cellular biogenic amine biosynthetic process	77
BP	GO:0042278	purine nucleoside metabolic process	77
BP	GO:0034219	carbohydrate transmembrane transport	77
BP	GO:0018298	protein-chromophore linkage	77
BP	GO:0015758	glucose transport	77
BP	GO:0009309	amine biosynthetic process	77
BP	GO:0006213	pyrimidine nucleoside metabolic process	77
BP	GO:0048510	regulation of timing of transition from vegetative to reproductive phase	76
BP	GO:0048506	regulation of timing of meristematic phase transition	76
BP	GO:0046351	disaccharide biosynthetic process	76
BP	GO:0045491	xylan metabolic process	76
BP	GO:0032271	regulation of protein polymerization	76
BP	GO:0031334	positive regulation of protein complex assembly	76
BP	GO:0019932	second-messenger-mediated signaling	76
BP	GO:0019682	glyceraldehyde-3-phosphate metabolic process	76
BP	GO:0009749	response to glucose	76
BP	GO:0046128	purine ribonucleoside metabolic process	75
BP	GO:0036503	ERAD pathway	75
BP	GO:0034614	cellular response to reactive oxygen species	75
BP	GO:0016246	RNA interference	75
BP	GO:0010286	heat acclimation	75
BP	GO:0009765	photosynthesis, light harvesting	75
BP	GO:0042023	DNA endoreduplication	74
BP	GO:0035195	gene silencing by miRNA	74
BP	GO:0032970	regulation of actin filament-based process	74
BP	GO:0032956	regulation of actin cytoskeleton organization	74
BP	GO:0009816	defense response to bacterium, incompatible interaction	74
BP	GO:0007051	spindle organization	74
BP	GO:0001510	RNA methylation	74
BP	GO:0090501	RNA phosphodiester bond hydrolysis	73
BP	GO:0016482	cytosolic transport	73
BP	GO:0010311	lateral root formation	73
BP	GO:2000377	regulation of reactive oxygen species metabolic process	72
BP	GO:0072666	establishment of protein localization to vacuole	72
BP	GO:0072665	protein localization to vacuole	72
BP	GO:0071900	regulation of protein serine/threonine kinase activity	72
BP	GO:0070192	chromosome organization involved in meiotic cell cycle	72
BP	GO:0045787	positive regulation of cell cycle	72
BP	GO:0042558	pteridine-containing compound metabolic process	72
BP	GO:0010214	seed coat development	72
BP	GO:0010109	regulation of photosynthesis	72
BP	GO:0009566	fertilization	72
BP	GO:0008360	regulation of cell shape	72
BP	GO:0006555	methionine metabolic process	72
BP	GO:0002239	response to oomycetes	72
BP	GO:0071281	cellular response to iron ion	71
BP	GO:0051701	interaction with host	71
BP	GO:0030832	regulation of actin filament length	71
BP	GO:0008064	regulation of actin polymerization or depolymerization	71
BP	GO:0110053	regulation of actin filament organization	71
BP	GO:1900864	mitochondrial RNA modification	70
BP	GO:0090487	secondary metabolite catabolic process	70
BP	GO:0042398	cellular modified amino acid biosynthetic process	70
BP	GO:0031146	SCF-dependent proteasomal ubiquitin-dependent protein catabolic process	70
BP	GO:0019395	fatty acid oxidation	70
BP	GO:0015748	organophosphate ester transport	70
BP	GO:0010043	response to zinc ion	70
BP	GO:0009407	toxin catabolic process	70
BP	GO:0006891	intra-Golgi vesicle-mediated transport	70
BP	GO:0006890	retrograde vesicle-mediated transport, Golgi to ER	70
BP	GO:0006730	one-carbon metabolic process	70
BP	GO:0006006	glucose metabolic process	70
BP	GO:1901570	fatty acid derivative biosynthetic process	69
BP	GO:0071470	cellular response to osmotic stress	69
BP	GO:0046131	pyrimidine ribonucleoside metabolic process	69
BP	GO:0031056	regulation of histone modification	69
BP	GO:0019252	starch biosynthetic process	69
BP	GO:0016102	diterpenoid biosynthetic process	69
BP	GO:0006612	protein targeting to membrane	69
BP	GO:0005985	sucrose metabolic process	69
BP	GO:1905950	monosaccharide transmembrane transport	68
BP	GO:0035428	hexose transmembrane transport	68
BP	GO:0010166	wax metabolic process	68
BP	GO:0006458	'de novo' protein folding	68
BP	GO:0000165	MAPK cascade	68
BP	GO:0033037	polysaccharide localization	67
BP	GO:0010025	wax biosynthetic process	67
BP	GO:0009668	plastid membrane organization	67
BP	GO:0006760	folic acid-containing compound metabolic process	67
BP	GO:0006334	nucleosome assembly	67
BP	GO:1902644	tertiary alcohol metabolic process	66
BP	GO:1901987	regulation of cell cycle phase transition	66
BP	GO:0071427	mRNA-containing ribonucleoprotein complex export from nucleus	66
BP	GO:0052545	callose localization	66
BP	GO:0051261	protein depolymerization	66
BP	GO:0043288	apocarotenoid metabolic process	66
BP	GO:0042128	nitrate assimilation	66
BP	GO:0042126	nitrate metabolic process	66
BP	GO:0022904	respiratory electron transport chain	66
BP	GO:0019722	calcium-mediated signaling	66
BP	GO:0010182	sugar mediated signaling pathway	66
BP	GO:0010027	thylakoid membrane organization	66
BP	GO:0009756	carbohydrate mediated signaling	66
BP	GO:0009687	abscisic acid metabolic process	66
BP	GO:0009646	response to absence of light	66
BP	GO:0006406	mRNA export from nucleus	66
BP	GO:0042391	regulation of membrane potential	65
BP	GO:0034605	cellular response to heat	65
BP	GO:0030865	cortical cytoskeleton organization	65
BP	GO:0010089	xylem development	65
BP	GO:0009084	glutamine family amino acid biosynthetic process	65
BP	GO:0009081	branched-chain amino acid metabolic process	65
BP	GO:0006995	cellular response to nitrogen starvation	65
BP	GO:1905959	positive regulation of cellular response to alcohol	64
BP	GO:1903338	regulation of cell wall organization or biogenesis	64
BP	GO:1901421	positive regulation of response to alcohol	64
BP	GO:0099132	ATP hydrolysis coupled cation transmembrane transport	64
BP	GO:0099131	ATP hydrolysis coupled ion transmembrane transport	64
BP	GO:0090662	ATP hydrolysis coupled transmembrane transport	64
BP	GO:0051304	chromosome separation	64
BP	GO:0048598	embryonic morphogenesis	64
BP	GO:0030041	actin filament polymerization	64
BP	GO:0009955	adaxial/abaxial pattern specification	64
BP	GO:0009789	positive regulation of abscisic acid-activated signaling pathway	64
BP	GO:0009696	salicylic acid metabolic process	64
BP	GO:0009685	gibberellin metabolic process	64
BP	GO:0006739	NADP metabolic process	64
BP	GO:0006221	pyrimidine nucleotide biosynthetic process	64
BP	GO:0006220	pyrimidine nucleotide metabolic process	64
BP	GO:0002229	defense response to oomycetes	64
BP	GO:0000288	nuclear-transcribed mRNA catabolic process, deadenylation-dependent decay	64
BP	GO:0000027	ribosomal large subunit assembly	64
BP	GO:0042157	lipoprotein metabolic process	63
BP	GO:0030433	ubiquitin-dependent ERAD pathway	63
BP	GO:0016117	carotenoid biosynthetic process	63
BP	GO:0016109	tetraterpenoid biosynthetic process	63
BP	GO:0016106	sesquiterpenoid biosynthetic process	63
BP	GO:0007062	sister chromatid cohesion	63
BP	GO:0006534	cysteine metabolic process	63
BP	GO:0006284	base-excision repair	63
BP	GO:0000413	protein peptidyl-prolyl isomerization	63
BP	GO:0051453	regulation of intracellular pH	62
BP	GO:0051193	regulation of cofactor metabolic process	62
BP	GO:0043902	positive regulation of multi-organism process	62
BP	GO:0030833	regulation of actin filament polymerization	62
BP	GO:0030641	regulation of cellular pH	62
BP	GO:0030422	production of siRNA involved in RNA interference	62
BP	GO:0009686	gibberellin biosynthetic process	62
BP	GO:0009086	methionine biosynthetic process	62
BP	GO:0006816	calcium ion transport	62
BP	GO:0006289	nucleotide-excision repair	62
BP	GO:0072599	establishment of protein localization to endoplasmic reticulum	61
BP	GO:0070417	cellular response to cold	61
BP	GO:0045047	protein targeting to ER	61
BP	GO:0042147	retrograde transport, endosome to Golgi	61
BP	GO:0040011	locomotion	61
BP	GO:0009875	pollen-pistil interaction	61
BP	GO:0008037	cell recognition	61
BP	GO:2000030	regulation of response to red or far red light	60
BP	GO:1901616	organic hydroxy compound catabolic process	60
BP	GO:0072598	protein localization to chloroplast	60
BP	GO:0045492	xylan biosynthetic process	60
BP	GO:0042158	lipoprotein biosynthetic process	60
BP	GO:0032103	positive regulation of response to external stimulus	60
BP	GO:0031098	stress-activated protein kinase signaling cascade	60
BP	GO:0015986	ATP synthesis coupled proton transport	60
BP	GO:0015985	energy coupled proton transport, down electrochemical gradient	60
BP	GO:0010305	leaf vascular tissue pattern formation	60
BP	GO:0006497	protein lipidation	60
BP	GO:0002253	activation of immune response	60
BP	GO:0002218	activation of innate immune response	60
BP	GO:1904029	regulation of cyclin-dependent protein kinase activity	59
BP	GO:1901990	regulation of mitotic cell cycle phase transition	59
BP	GO:1901401	regulation of tetrapyrrole metabolic process	59
BP	GO:0051783	regulation of nuclear division	59
BP	GO:0051260	protein homooligomerization	59
BP	GO:0046653	tetrahydrofolate metabolic process	59
BP	GO:0043622	cortical microtubule organization	59
BP	GO:0031163	metallo-sulfur cluster assembly	59
BP	GO:0016226	iron-sulfur cluster assembly	59
BP	GO:0016126	sterol biosynthetic process	59
BP	GO:0010675	regulation of cellular carbohydrate metabolic process	59
BP	GO:0010449	root meristem growth	59
BP	GO:0009896	positive regulation of catabolic process	59
BP	GO:0006623	protein targeting to vacuole	59
BP	GO:0000079	regulation of cyclin-dependent protein serine/threonine kinase activity	59
BP	GO:1900424	regulation of defense response to bacterium	58
BP	GO:0080156	mitochondrial mRNA modification	58
BP	GO:0072596	establishment of protein localization to chloroplast	58
BP	GO:0060284	regulation of cell development	58
BP	GO:0045036	protein targeting to chloroplast	58
BP	GO:0015991	ATP hydrolysis coupled proton transport	58
BP	GO:0015988	energy coupled proton transmembrane transport, against electrochemical gradient	58
BP	GO:0010769	regulation of cell morphogenesis involved in differentiation	58
BP	GO:0010584	pollen exine formation	58
BP	GO:0008284	positive regulation of cell proliferation	58
BP	GO:0006541	glutamine metabolic process	58
BP	GO:0006414	translational elongation	58
BP	GO:1902905	positive regulation of supramolecular fiber organization	57
BP	GO:0072507	divalent inorganic cation homeostasis	57
BP	GO:0052386	cell wall thickening	57
BP	GO:0051495	positive regulation of cytoskeleton organization	57
BP	GO:0046134	pyrimidine nucleoside biosynthetic process	57
BP	GO:0043467	regulation of generation of precursor metabolites and energy	57
BP	GO:0031331	positive regulation of cellular catabolic process	57
BP	GO:0010014	meristem initiation	57
BP	GO:0009062	fatty acid catabolic process	57
BP	GO:0006635	fatty acid beta-oxidation	57
BP	GO:0006275	regulation of DNA replication	57
BP	GO:2001252	positive regulation of chromosome organization	56
BP	GO:2000022	regulation of jasmonic acid mediated signaling pathway	56
BP	GO:0090332	stomatal closure	56
BP	GO:0080092	regulation of pollen tube growth	56
BP	GO:0055088	lipid homeostasis	56
BP	GO:0048508	embryonic meristem development	56
BP	GO:0043934	sporulation	56
BP	GO:0043650	dicarboxylic acid biosynthetic process	56
BP	GO:0031400	negative regulation of protein modification process	56
BP	GO:0031109	microtubule polymerization or depolymerization	56
BP	GO:0022611	dormancy process	56
BP	GO:0010193	response to ozone	56
BP	GO:0010162	seed dormancy process	56
BP	GO:0009567	double fertilization forming a zygote and endosperm	56
BP	GO:0006119	oxidative phosphorylation	56
BP	GO:0001763	morphogenesis of a branching structure	56
BP	GO:0001708	cell fate specification	56
BP	GO:1902170	cellular response to reactive nitrogen species	55
BP	GO:0052543	callose deposition in cell wall	55
BP	GO:0048544	recognition of pollen	55
BP	GO:0048236	plant-type sporogenesis	55
BP	GO:0042773	ATP synthesis coupled electron transport	55
BP	GO:0034293	sexual sporulation	55
BP	GO:0032147	activation of protein kinase activity	55
BP	GO:0015977	carbon fixation	55
BP	GO:0010091	trichome branching	55
BP	GO:0010074	maintenance of meristem identity	55
BP	GO:0009625	response to insect	55
BP	GO:0006814	sodium ion transport	55
BP	GO:0006084	acetyl-CoA metabolic process	55
BP	GO:0002833	positive regulation of response to biotic stimulus	55
BP	GO:0000387	spliceosomal snRNP assembly	55
BP	GO:1901663	quinone biosynthetic process	54
BP	GO:1901661	quinone metabolic process	54
BP	GO:0070897	DNA-templated transcriptional preinitiation complex assembly	54
BP	GO:0051817	modification of morphology or physiology of other organism involved in symbiotic interaction	54
BP	GO:0047484	regulation of response to osmotic stress	54
BP	GO:0045168	cell-cell signaling involved in cell fate commitment	54
BP	GO:0044364	disruption of cells of other organism	54
BP	GO:0042181	ketone biosynthetic process	54
BP	GO:0031640	killing of cells of other organism	54
BP	GO:0019747	regulation of isoprenoid metabolic process	54
BP	GO:0002237	response to molecule of bacterial origin	54
BP	GO:0001906	cell killing	54
BP	GO:1901658	glycosyl compound catabolic process	53
BP	GO:0090056	regulation of chlorophyll metabolic process	53
BP	GO:0071462	cellular response to water stimulus	53
BP	GO:0046434	organophosphate catabolic process	53
BP	GO:0046173	polyol biosynthetic process	53
BP	GO:0046132	pyrimidine ribonucleoside biosynthetic process	53
BP	GO:0044273	sulfur compound catabolic process	53
BP	GO:0018904	ether metabolic process	53
BP	GO:0016128	phytosteroid metabolic process	53
BP	GO:0015718	monocarboxylic acid transport	53
BP	GO:0010191	mucilage metabolic process	53
BP	GO:0009900	dehiscence	53
BP	GO:0007031	peroxisome organization	53
BP	GO:0006900	vesicle budding from membrane	53
BP	GO:0000154	rRNA modification	53
BP	GO:0080188	RNA-directed DNA methylation	52
BP	GO:0051651	maintenance of location in cell	52
BP	GO:0051644	plastid localization	52
BP	GO:0043255	regulation of carbohydrate biosynthetic process	52
BP	GO:0042176	regulation of protein catabolic process	52
BP	GO:0035196	production of miRNAs involved in gene silencing by miRNA	52
BP	GO:0032886	regulation of microtubule-based process	52
BP	GO:0019750	chloroplast localization	52
BP	GO:0010346	shoot axis formation	52
BP	GO:0010223	secondary shoot formation	52
BP	GO:0006563	L-serine metabolic process	52
BP	GO:1900674	olefin biosynthetic process	51
BP	GO:1900673	olefin metabolic process	51
BP	GO:0060249	anatomical structure homeostasis	51
BP	GO:0045143	homologous chromosome segregation	51
BP	GO:0044003	modification by symbiont of host morphology or physiology	51
BP	GO:0043450	alkene biosynthetic process	51
BP	GO:0043449	cellular alkene metabolic process	51
BP	GO:0042631	cellular response to water deprivation	51
BP	GO:0042548	regulation of photosynthesis, light reaction	51
BP	GO:0010928	regulation of auxin mediated signaling pathway	51
BP	GO:0009694	jasmonic acid metabolic process	51
BP	GO:0009693	ethylene biosynthetic process	51
BP	GO:0009692	ethylene metabolic process	51
BP	GO:0009220	pyrimidine ribonucleotide biosynthetic process	51
BP	GO:0009218	pyrimidine ribonucleotide metabolic process	51
BP	GO:0006662	glycerol ether metabolic process	51
BP	GO:2001251	negative regulation of chromosome organization	50
BP	GO:2000070	regulation of response to water deprivation	50
BP	GO:1902645	tertiary alcohol biosynthetic process	50
BP	GO:1900055	regulation of leaf senescence	50
BP	GO:0080050	regulation of seed development	50
BP	GO:0071472	cellular response to salt stress	50
BP	GO:0051667	establishment of plastid localization	50
BP	GO:0048586	regulation of long-day photoperiodism, flowering	50
BP	GO:0048449	floral organ formation	50
BP	GO:0043289	apocarotenoid biosynthetic process	50
BP	GO:0032200	telomere organization	50
BP	GO:0030148	sphingolipid biosynthetic process	50
BP	GO:0019400	alditol metabolic process	50
BP	GO:0009960	endosperm development	50
BP	GO:0009902	chloroplast relocation	50
BP	GO:0009690	cytokinin metabolic process	50
BP	GO:0009688	abscisic acid biosynthetic process	50
BP	GO:0009559	embryo sac central cell differentiation	50
BP	GO:0006071	glycerol metabolic process	50
BP	GO:0005991	trehalose metabolic process	50
BP	GO:0000723	telomere maintenance	50
BP	GO:2001020	regulation of response to DNA damage stimulus	49
BP	GO:0098732	macromolecule deacylation	49
BP	GO:0045926	negative regulation of growth	49
BP	GO:0035601	protein deacylation	49
BP	GO:0031407	oxylipin metabolic process	49
BP	GO:0030490	maturation of SSU-rRNA	49
BP	GO:0019344	cysteine biosynthetic process	49
BP	GO:0016129	phytosteroid biosynthetic process	49
BP	GO:0010252	auxin homeostasis	49
BP	GO:0006639	acylglycerol metabolic process	49
BP	GO:0006638	neutral lipid metabolic process	49
BP	GO:0000184	nuclear-transcribed mRNA catabolic process, nonsense-mediated decay	49
BP	GO:0000075	cell cycle checkpoint	49
BP	GO:0071805	potassium ion transmembrane transport	48
BP	GO:0071804	cellular potassium ion transport	48
BP	GO:0042559	pteridine-containing compound biosynthetic process	48
BP	GO:0016131	brassinosteroid metabolic process	48
BP	GO:0015706	nitrate transport	48
BP	GO:0010212	response to ionizing radiation	48
BP	GO:0010192	mucilage biosynthetic process	48
BP	GO:0010075	regulation of meristem growth	48
BP	GO:0009718	anthocyanin-containing compound biosynthetic process	48
BP	GO:0006354	DNA-templated transcription, elongation	48
BP	GO:1903311	regulation of mRNA metabolic process	47
BP	GO:0060548	negative regulation of cell death	47
BP	GO:0051275	beta-glucan catabolic process	47
BP	GO:0051187	cofactor catabolic process	47
BP	GO:0051156	glucose 6-phosphate metabolic process	47
BP	GO:0048235	pollen sperm cell differentiation	47
BP	GO:0042775	mitochondrial ATP synthesis coupled electron transport	47
BP	GO:0042168	heme metabolic process	47
BP	GO:0035966	response to topologically incorrect protein	47
BP	GO:0033015	tetrapyrrole catabolic process	47
BP	GO:0032273	positive regulation of protein polymerization	47
BP	GO:0030245	cellulose catabolic process	47
BP	GO:0030042	actin filament depolymerization	47
BP	GO:0007129	synapsis	47
BP	GO:0007030	Golgi organization	47
BP	GO:0006787	porphyrin-containing compound catabolic process	47
BP	GO:0006206	pyrimidine nucleobase metabolic process	47
BP	GO:0006098	pentose-phosphate shunt	47
BP	GO:0006022	aminoglycan metabolic process	47
BP	GO:0005992	trehalose biosynthetic process	47
BP	GO:1905421	regulation of plant organ morphogenesis	46
BP	GO:1905269	positive regulation of chromatin organization	46
BP	GO:1900150	regulation of defense response to fungus	46
BP	GO:0031408	oxylipin biosynthetic process	46
BP	GO:0010103	stomatal complex morphogenesis	46
BP	GO:0009880	embryonic pattern specification	46
BP	GO:0009825	multidimensional cell growth	46
BP	GO:0006476	protein deacetylation	46
BP	GO:0006282	regulation of DNA repair	46
BP	GO:0006040	amino sugar metabolic process	46
BP	GO:0001522	pseudouridine synthesis	46
BP	GO:0090421	embryonic meristem initiation	45
BP	GO:0071897	DNA biosynthetic process	45
BP	GO:0070297	regulation of phosphorelay signal transduction system	45
BP	GO:0035265	organ growth	45
BP	GO:0031935	regulation of chromatin silencing	45
BP	GO:0031537	regulation of anthocyanin metabolic process	45
BP	GO:0031060	regulation of histone methylation	45
BP	GO:0016236	macroautophagy	45
BP	GO:0010104	regulation of ethylene-activated signaling pathway	45
BP	GO:0009958	positive gravitropism	45
BP	GO:0008356	asymmetric cell division	45
BP	GO:0006536	glutamate metabolic process	45
BP	GO:0006368	transcription elongation from RNA polymerase II promoter	45
BP	GO:0006112	energy reserve metabolic process	45
BP	GO:0005977	glycogen metabolic process	45
BP	GO:0000470	maturation of LSU-rRNA	45
BP	GO:0000291	nuclear-transcribed mRNA catabolic process, exonucleolytic	45
BP	GO:0071616	acyl-CoA biosynthetic process	44
BP	GO:0071417	cellular response to organonitrogen compound	44
BP	GO:0060627	regulation of vesicle-mediated transport	44
BP	GO:0051345	positive regulation of hydrolase activity	44
BP	GO:0050826	response to freezing	44
BP	GO:0043647	inositol phosphate metabolic process	44
BP	GO:0042330	taxis	44
BP	GO:0035384	thioester biosynthetic process	44
BP	GO:0033500	carbohydrate homeostasis	44
BP	GO:0030091	protein repair	44
BP	GO:0016132	brassinosteroid biosynthetic process	44
BP	GO:0010948	negative regulation of cell cycle process	44
BP	GO:0010942	positive regulation of cell death	44
BP	GO:0010233	phloem transport	44
BP	GO:0010232	vascular transport	44
BP	GO:0010099	regulation of photomorphogenesis	44
BP	GO:0009903	chloroplast avoidance movement	44
BP	GO:0009901	anther dehiscence	44
BP	GO:0009682	induced systemic resistance	44
BP	GO:0006935	chemotaxis	44
BP	GO:0006661	phosphatidylinositol biosynthetic process	44
BP	GO:0006525	arginine metabolic process	44
BP	GO:0006265	DNA topological change	44
BP	GO:1905037	autophagosome organization	43
BP	GO:1902532	negative regulation of intracellular signal transduction	43
BP	GO:0090329	regulation of DNA-dependent DNA replication	43
BP	GO:0072525	pyridine-containing compound biosynthetic process	43
BP	GO:0065001	specification of axis polarity	43
BP	GO:0060341	regulation of cellular localization	43
BP	GO:0051983	regulation of chromosome segregation	43
BP	GO:0048194	Golgi vesicle budding	43
BP	GO:0046470	phosphatidylcholine metabolic process	43
BP	GO:0046149	pigment catabolic process	43
BP	GO:0046129	purine ribonucleoside biosynthetic process	43
BP	GO:0045930	negative regulation of mitotic cell cycle	43
BP	GO:0043244	regulation of protein complex disassembly	43
BP	GO:0042451	purine nucleoside biosynthetic process	43
BP	GO:0032875	regulation of DNA endoreduplication	43
BP	GO:0031425	chloroplast RNA processing	43
BP	GO:0016575	histone deacetylation	43
BP	GO:0015996	chlorophyll catabolic process	43
BP	GO:0015780	nucleotide-sugar transport	43
BP	GO:0010229	inflorescence development	43
BP	GO:0010197	polar nucleus fusion	43
BP	GO:0009641	shade avoidance	43
BP	GO:0009396	folic acid-containing compound biosynthetic process	43
BP	GO:0006783	heme biosynthetic process	43
BP	GO:0006415	translational termination	43
BP	GO:0000741	karyogamy	43
BP	GO:0000045	autophagosome assembly	43
BP	GO:1901000	regulation of response to salt stress	42
BP	GO:0072359	circulatory system development	42
BP	GO:0072358	cardiovascular system development	42
BP	GO:0071453	cellular response to oxygen levels	42
BP	GO:0070507	regulation of microtubule cytoskeleton organization	42
BP	GO:0061572	actin filament bundle organization	42
BP	GO:0051017	actin filament bundle assembly	42
BP	GO:0050918	positive chemotaxis	42
BP	GO:0048768	root hair cell tip growth	42
BP	GO:0046112	nucleobase biosynthetic process	42
BP	GO:0044764	multi-organism cellular process	42
BP	GO:0044070	regulation of anion transport	42
BP	GO:0043200	response to amino acid	42
BP	GO:0042762	regulation of sulfur metabolic process	42
BP	GO:0042044	fluid transport	42
BP	GO:0036294	cellular response to decreased oxygen levels	42
BP	GO:0019674	NAD metabolic process	42
BP	GO:0015914	phospholipid transport	42
BP	GO:0010183	pollen tube guidance	42
BP	GO:0009556	microsporogenesis	42
BP	GO:0009294	DNA mediated transformation	42
BP	GO:0009292	genetic transfer	42
BP	GO:0009082	branched-chain amino acid biosynthetic process	42
BP	GO:0008361	regulation of cell size	42
BP	GO:0006857	oligopeptide transport	42
BP	GO:0006833	water transport	42
BP	GO:0006641	triglyceride metabolic process	42
BP	GO:0006553	lysine metabolic process	42
BP	GO:0001944	vasculature development	42
BP	GO:1901068	guanosine-containing compound metabolic process	41
BP	GO:0072505	divalent inorganic anion homeostasis	41
BP	GO:0052542	defense response by callose deposition	41
BP	GO:0051225	spindle assembly	41
BP	GO:0051056	regulation of small GTPase mediated signal transduction	41
BP	GO:0048829	root cap development	41
BP	GO:0046578	regulation of Ras protein signal transduction	41
BP	GO:0045927	positive regulation of growth	41
BP	GO:0043087	regulation of GTPase activity	41
BP	GO:0033045	regulation of sister chromatid segregation	41
BP	GO:0009962	regulation of flavonoid biosynthetic process	41
BP	GO:0007265	Ras protein signal transduction	41
BP	GO:0006892	post-Golgi vesicle-mediated transport	41
BP	GO:0006586	indolalkylamine metabolic process	41
BP	GO:0006568	tryptophan metabolic process	41
BP	GO:2000652	regulation of secondary cell wall biogenesis	40
BP	GO:1901463	regulation of tetrapyrrole biosynthetic process	40
BP	GO:0140029	exocytic process	40
BP	GO:0055083	monovalent inorganic anion homeostasis	40
BP	GO:0052546	cell wall pectin metabolic process	40
BP	GO:0046785	microtubule polymerization	40
BP	GO:0046490	isopentenyl diphosphate metabolic process	40
BP	GO:0032012	regulation of ARF protein signal transduction	40
BP	GO:0032011	ARF protein signal transduction	40
BP	GO:0031124	mRNA 3'-end processing	40
BP	GO:0019319	hexose biosynthetic process	40
BP	GO:0017004	cytochrome complex assembly	40
BP	GO:0010167	response to nitrate	40
BP	GO:0010143	cutin biosynthetic process	40
BP	GO:0009827	plant-type cell wall modification	40
BP	GO:0009768	photosynthesis, light harvesting in photosystem I	40
BP	GO:0009240	isopentenyl diphosphate biosynthetic process	40
BP	GO:0006904	vesicle docking involved in exocytosis	40
BP	GO:0006607	NLS-bearing protein import into nucleus	40
BP	GO:0006012	galactose metabolic process	40
BP	GO:0002213	defense response to insect	40
BP	GO:0071456	cellular response to hypoxia	39
BP	GO:0048826	cotyledon morphogenesis	39
BP	GO:0046889	positive regulation of lipid biosynthetic process	39
BP	GO:0046164	alcohol catabolic process	39
BP	GO:0045834	positive regulation of lipid metabolic process	39
BP	GO:0034644	cellular response to UV	39
BP	GO:0031365	N-terminal protein amino acid modification	39
BP	GO:0030150	protein import into mitochondrial matrix	39
BP	GO:0019321	pentose metabolic process	39
BP	GO:0009943	adaxial/abaxial axis specification	39
BP	GO:0009838	abscission	39
BP	GO:0009695	jasmonic acid biosynthetic process	39
BP	GO:0006613	cotranslational protein targeting to membrane	39
BP	GO:0006270	DNA replication initiation	39
BP	GO:0006020	inositol metabolic process	39
BP	GO:0000266	mitochondrial fission	39
BP	GO:0072506	trivalent inorganic anion homeostasis	38
BP	GO:0071731	response to nitric oxide	38
BP	GO:0070298	negative regulation of phosphorelay signal transduction system	38
BP	GO:0060429	epithelium development	38
BP	GO:0055075	potassium ion homeostasis	38
BP	GO:0055062	phosphate ion homeostasis	38
BP	GO:0046189	phenol-containing compound biosynthetic process	38
BP	GO:0045324	late endosome to vacuole transport	38
BP	GO:0032880	regulation of protein localization	38
BP	GO:0019685	photosynthesis, dark reaction	38
BP	GO:0019253	reductive pentose-phosphate cycle	38
BP	GO:0016998	cell wall macromolecule catabolic process	38
BP	GO:0010380	regulation of chlorophyll biosynthetic process	38
BP	GO:0010268	brassinosteroid homeostasis	38
BP	GO:0010105	negative regulation of ethylene-activated signaling pathway	38
BP	GO:0009593	detection of chemical stimulus	38
BP	GO:0009129	pyrimidine nucleoside monophosphate metabolic process	38
BP	GO:0007093	mitotic cell cycle checkpoint	38
BP	GO:0007088	regulation of mitotic nuclear division	38
BP	GO:0006829	zinc II ion transport	38
BP	GO:0006817	phosphate ion transport	38
BP	GO:0006801	superoxide metabolic process	38
BP	GO:1900618	regulation of shoot system morphogenesis	37
BP	GO:0080022	primary root development	37
BP	GO:0072348	sulfur compound transport	37
BP	GO:0051123	RNA polymerase II transcriptional preinitiation complex assembly	37
BP	GO:0048359	mucilage metabolic process involved in seed coat development	37
BP	GO:0046856	phosphatidylinositol dephosphorylation	37
BP	GO:0046839	phospholipid dephosphorylation	37
BP	GO:0045010	actin nucleation	37
BP	GO:0031058	positive regulation of histone modification	37
BP	GO:0030838	positive regulation of actin filament polymerization	37
BP	GO:0015851	nucleobase transport	37
BP	GO:0009612	response to mechanical stimulus	37
BP	GO:0006986	response to unfolded protein	37
BP	GO:0006595	polyamine metabolic process	37
BP	GO:0006544	glycine metabolic process	37
BP	GO:0000462	maturation of SSU-rRNA from tricistronic rRNA transcript (SSU-rRNA, 5.8S rRNA, LSU-rRNA)	37
BP	GO:1903409	reactive oxygen species biosynthetic process	36
BP	GO:1902850	microtubule cytoskeleton organization involved in mitosis	36
BP	GO:0140053	mitochondrial gene expression	36
BP	GO:0090691	formation of plant organ boundary	36
BP	GO:0090068	positive regulation of cell cycle process	36
BP	GO:0071732	cellular response to nitric oxide	36
BP	GO:0071668	plant-type cell wall assembly	36
BP	GO:0070726	cell wall assembly	36
BP	GO:0060147	regulation of posttranscriptional gene silencing	36
BP	GO:0048859	formation of anatomical boundary	36
BP	GO:0046854	phosphatidylinositol phosphorylation	36
BP	GO:0046834	lipid phosphorylation	36
BP	GO:0046463	acylglycerol biosynthetic process	36
BP	GO:0046460	neutral lipid biosynthetic process	36
BP	GO:0045037	protein import into chloroplast stroma	36
BP	GO:0042593	glucose homeostasis	36
BP	GO:0034032	purine nucleoside bisphosphate metabolic process	36
BP	GO:0033875	ribonucleoside bisphosphate metabolic process	36
BP	GO:0033865	nucleoside bisphosphate metabolic process	36
BP	GO:0016925	protein sumoylation	36
BP	GO:0010345	suberin biosynthetic process	36
BP	GO:0009130	pyrimidine nucleoside monophosphate biosynthetic process	36
BP	GO:0007052	mitotic spindle organization	36
BP	GO:0006379	mRNA cleavage	36
BP	GO:0006353	DNA-templated transcription, termination	36
BP	GO:0006144	purine nucleobase metabolic process	36
BP	GO:0006108	malate metabolic process	36
BP	GO:0006094	gluconeogenesis	36
BP	GO:0002683	negative regulation of immune system process	36
BP	GO:0001678	cellular glucose homeostasis	36
BP	GO:0071483	cellular response to blue light	35
BP	GO:0052544	defense response by callose deposition in cell wall	35
BP	GO:0052482	defense response by cell wall thickening	35
BP	GO:0043628	ncRNA 3'-end processing	35
BP	GO:0043173	nucleotide salvage	35
BP	GO:0034762	regulation of transmembrane transport	35
BP	GO:0010588	cotyledon vascular tissue pattern formation	35
BP	GO:0010267	production of ta-siRNAs involved in RNA interference	35
BP	GO:0010227	floral organ abscission	35
BP	GO:0010112	regulation of systemic acquired resistance	35
BP	GO:0009944	polarity specification of adaxial/abaxial axis	35
BP	GO:0009904	chloroplast accumulation movement	35
BP	GO:0009085	lysine biosynthetic process	35
BP	GO:0006863	purine nucleobase transport	35
BP	GO:0006614	SRP-dependent cotranslational protein targeting to membrane	35
BP	GO:2000031	regulation of salicylic acid mediated signaling pathway	34
BP	GO:1905156	negative regulation of photosynthesis	34
BP	GO:1901879	regulation of protein depolymerization	34
BP	GO:0043928	exonucleolytic nuclear-transcribed mRNA catabolic process involved in deadenylation-dependent decay	34
BP	GO:0043901	negative regulation of multi-organism process	34
BP	GO:0043547	positive regulation of GTPase activity	34
BP	GO:0042343	indole glucosinolate metabolic process	34
BP	GO:0032102	negative regulation of response to external stimulus	34
BP	GO:0010215	cellulose microfibril organization	34
BP	GO:0010187	negative regulation of seed germination	34
BP	GO:0009861	jasmonic acid and ethylene-dependent systemic resistance	34
BP	GO:0006879	cellular iron ion homeostasis	34
BP	GO:0006446	regulation of translational initiation	34
BP	GO:0002832	negative regulation of response to biotic stimulus	34
BP	GO:1905818	regulation of chromosome separation	33
BP	GO:1902099	regulation of metaphase/anaphase transition of cell cycle	33
BP	GO:1900376	regulation of secondary metabolite biosynthetic process	33
BP	GO:0051306	mitotic sister chromatid separation	33
BP	GO:0044839	cell cycle G2/M phase transition	33
BP	GO:0044784	metaphase/anaphase transition of cell cycle	33
BP	GO:0043631	RNA polyadenylation	33
BP	GO:0033047	regulation of mitotic sister chromatid segregation	33
BP	GO:0032973	amino acid export	33
BP	GO:0030071	regulation of mitotic metaphase/anaphase transition	33
BP	GO:0019853	L-ascorbic acid biosynthetic process	33
BP	GO:0019852	L-ascorbic acid metabolic process	33
BP	GO:0018210	peptidyl-threonine modification	33
BP	GO:0018107	peptidyl-threonine phosphorylation	33
BP	GO:0016122	xanthophyll metabolic process	33
BP	GO:0010965	regulation of mitotic sister chromatid separation	33
BP	GO:0010152	pollen maturation	33
BP	GO:0009691	cytokinin biosynthetic process	33
BP	GO:0009173	pyrimidine ribonucleoside monophosphate metabolic process	33
BP	GO:0007091	metaphase/anaphase transition of mitotic cell cycle	33
BP	GO:0007006	mitochondrial membrane organization	33
BP	GO:0006898	receptor-mediated endocytosis	33
BP	GO:0006378	mRNA polyadenylation	33
BP	GO:0006085	acetyl-CoA biosynthetic process	33
BP	GO:0005983	starch catabolic process	33
BP	GO:0005978	glycogen biosynthetic process	33
BP	GO:0000028	ribosomal small subunit assembly	33
BP	GO:1902221	erythrose 4-phosphate/phosphoenolpyruvate family amino acid metabolic process	32
BP	GO:1901071	glucosamine-containing compound metabolic process	32
BP	GO:1900865	chloroplast RNA modification	32
BP	GO:1900426	positive regulation of defense response to bacterium	32
BP	GO:0072503	cellular divalent inorganic cation homeostasis	32
BP	GO:0050777	negative regulation of immune response	32
BP	GO:0046219	indolalkylamine biosynthetic process	32
BP	GO:0043174	nucleoside salvage	32
BP	GO:0042726	flavin-containing compound metabolic process	32
BP	GO:0042335	cuticle development	32
BP	GO:0031647	regulation of protein stability	32
BP	GO:0030048	actin filament-based movement	32
BP	GO:0022616	DNA strand elongation	32
BP	GO:0019217	regulation of fatty acid metabolic process	32
BP	GO:0015772	oligosaccharide transport	32
BP	GO:0015770	sucrose transport	32
BP	GO:0015766	disaccharide transport	32
BP	GO:0009148	pyrimidine nucleoside triphosphate biosynthetic process	32
BP	GO:0009147	pyrimidine nucleoside triphosphate metabolic process	32
BP	GO:0006558	L-phenylalanine metabolic process	32
BP	GO:0006506	GPI anchor biosynthetic process	32
BP	GO:0006505	GPI anchor metabolic process	32
BP	GO:0006271	DNA strand elongation involved in DNA replication	32
BP	GO:0000162	tryptophan biosynthetic process	32
BP	GO:1905268	negative regulation of chromatin organization	31
BP	GO:1902904	negative regulation of supramolecular fiber organization	31
BP	GO:0090333	regulation of stomatal closure	31
BP	GO:0071902	positive regulation of protein serine/threonine kinase activity	31
BP	GO:0070413	trehalose metabolism in response to stress	31
BP	GO:0055069	zinc ion homeostasis	31
BP	GO:0051494	negative regulation of cytoskeleton organization	31
BP	GO:0051054	positive regulation of DNA metabolic process	31
BP	GO:0046451	diaminopimelate metabolic process	31
BP	GO:0046341	CDP-diacylglycerol metabolic process	31
BP	GO:0046274	lignin catabolic process	31
BP	GO:0046271	phenylpropanoid catabolic process	31
BP	GO:0046174	polyol catabolic process	31
BP	GO:0046049	UMP metabolic process	31
BP	GO:0044843	cell cycle G1/S phase transition	31
BP	GO:0043572	plastid fission	31
BP	GO:0043069	negative regulation of programmed cell death	31
BP	GO:0042362	fat-soluble vitamin biosynthetic process	31
BP	GO:0035999	tetrahydrofolate interconversion	31
BP	GO:0034765	regulation of ion transmembrane transport	31
BP	GO:0034661	ncRNA catabolic process	31
BP	GO:0032350	regulation of hormone metabolic process	31
BP	GO:0030488	tRNA methylation	31
BP	GO:0016024	CDP-diacylglycerol biosynthetic process	31
BP	GO:0010337	regulation of salicylic acid metabolic process	31
BP	GO:0010082	regulation of root meristem growth	31
BP	GO:0010020	chloroplast fission	31
BP	GO:0009956	radial pattern formation	31
BP	GO:0009934	regulation of meristem structural organization	31
BP	GO:0009608	response to symbiont	31
BP	GO:0009174	pyrimidine ribonucleoside monophosphate biosynthetic process	31
BP	GO:0009089	lysine biosynthetic process via diaminopimelate	31
BP	GO:0007029	endoplasmic reticulum organization	31
BP	GO:0006826	iron ion transport	31
BP	GO:0006775	fat-soluble vitamin metabolic process	31
BP	GO:0006566	threonine metabolic process	31
BP	GO:0006526	arginine biosynthetic process	31
BP	GO:0006383	transcription from RNA polymerase III promoter	31
BP	GO:0006298	mismatch repair	31
BP	GO:0006222	UMP biosynthetic process	31
BP	GO:0000919	cell plate assembly	31
BP	GO:0000289	nuclear-transcribed mRNA poly(A) tail shortening	31
BP	GO:2000142	regulation of DNA-templated transcription, initiation	30
BP	GO:1903362	regulation of cellular protein catabolic process	30
BP	GO:1903050	regulation of proteolysis involved in cellular protein catabolic process	30
BP	GO:1901072	glucosamine-containing compound catabolic process	30
BP	GO:0090701	specification of plant organ identity	30
BP	GO:0071428	rRNA-containing ribonucleoprotein complex export from nucleus	30
BP	GO:0061647	histone H3-K9 modification	30
BP	GO:0061136	regulation of proteasomal protein catabolic process	30
BP	GO:0051650	establishment of vesicle localization	30
BP	GO:0051648	vesicle localization	30
BP	GO:0051238	sequestering of metal ion	30
BP	GO:0046348	amino sugar catabolic process	30
BP	GO:0046036	CTP metabolic process	30
BP	GO:0043484	regulation of RNA splicing	30
BP	GO:0043068	positive regulation of programmed cell death	30
BP	GO:0042360	vitamin E metabolic process	30
BP	GO:0035967	cellular response to topologically incorrect protein	30
BP	GO:0033559	unsaturated fatty acid metabolic process	30
BP	GO:0032508	DNA duplex unwinding	30
BP	GO:0032392	DNA geometric change	30
BP	GO:0030104	water homeostasis	30
BP	GO:0019762	glucosinolate catabolic process	30
BP	GO:0019759	glycosinolate catabolic process	30
BP	GO:0019432	triglyceride biosynthetic process	30
BP	GO:0016145	S-glycoside catabolic process	30
BP	GO:0010540	basipetal auxin transport	30
BP	GO:0010440	stomatal lineage progression	30
BP	GO:0010189	vitamin E biosynthetic process	30
BP	GO:0009833	plant-type primary cell wall biogenesis	30
BP	GO:0009209	pyrimidine ribonucleoside triphosphate biosynthetic process	30
BP	GO:0009208	pyrimidine ribonucleoside triphosphate metabolic process	30
BP	GO:0007338	single fertilization	30
BP	GO:0007186	G-protein coupled receptor signaling pathway	30
BP	GO:0007140	male meiotic nuclear division	30
BP	GO:0006560	proline metabolic process	30
BP	GO:0006551	leucine metabolic process	30
BP	GO:0006241	CTP biosynthetic process	30
BP	GO:0006032	chitin catabolic process	30
BP	GO:0006030	chitin metabolic process	30
BP	GO:0006026	aminoglycan catabolic process	30
BP	GO:0000578	embryonic axis specification	30
BP	GO:0000460	maturation of 5.8S rRNA	30
BP	GO:0000103	sulfate assimilation	30
BP	GO:2000762	regulation of phenylpropanoid metabolic process	29
BP	GO:2000144	positive regulation of DNA-templated transcription, initiation	29
BP	GO:1903008	organelle disassembly	29
BP	GO:0098586	cellular response to virus	29
BP	GO:0071577	zinc II ion transmembrane transport	29
BP	GO:0071331	cellular response to hexose stimulus	29
BP	GO:0071326	cellular response to monosaccharide stimulus	29
BP	GO:0070816	phosphorylation of RNA polymerase II C-terminal domain	29
BP	GO:0060261	positive regulation of transcription initiation from RNA polymerase II promoter	29
BP	GO:0060260	regulation of transcription initiation from RNA polymerase II promoter	29
BP	GO:0051348	negative regulation of transferase activity	29
BP	GO:0051307	meiotic chromosome separation	29
BP	GO:0046620	regulation of organ growth	29
BP	GO:0045936	negative regulation of phosphate metabolic process	29
BP	GO:0044804	autophagy of nucleus	29
BP	GO:0044030	regulation of DNA methylation	29
BP	GO:0043155	negative regulation of photosynthesis, light reaction	29
BP	GO:0033750	ribosome localization	29
BP	GO:0032881	regulation of polysaccharide metabolic process	29
BP	GO:0032784	regulation of DNA-templated transcription, elongation	29
BP	GO:0019363	pyridine nucleotide biosynthetic process	29
BP	GO:0018279	protein N-linked glycosylation via asparagine	29
BP	GO:0018196	peptidyl-asparagine modification	29
BP	GO:0016075	rRNA catabolic process	29
BP	GO:0016073	snRNA metabolic process	29
BP	GO:0010563	negative regulation of phosphorus metabolic process	29
BP	GO:0010205	photoinhibition	29
BP	GO:0010052	guard cell differentiation	29
BP	GO:0009937	regulation of gibberellic acid mediated signaling pathway	29
BP	GO:0009645	response to low light intensity stimulus	29
BP	GO:0009306	protein secretion	29
BP	GO:0007163	establishment or maintenance of cell polarity	29
BP	GO:0007032	endosome organization	29
BP	GO:0006744	ubiquinone biosynthetic process	29
BP	GO:0006743	ubiquinone metabolic process	29
BP	GO:0006573	valine metabolic process	29
BP	GO:0002790	peptide secretion	29
BP	GO:0000380	alternative mRNA splicing, via spliceosome	29
BP	GO:0000086	G2/M transition of mitotic cell cycle	29
BP	GO:0000054	ribosomal subunit export from nucleus	29
BP	GO:0000038	very long-chain fatty acid metabolic process	29
BP	GO:0070988	demethylation	28
BP	GO:0051567	histone H3-K9 methylation	28
BP	GO:0051053	negative regulation of DNA metabolic process	28
BP	GO:0048268	clathrin coat assembly	28
BP	GO:0046654	tetrahydrofolate biosynthetic process	28
BP	GO:0045851	pH reduction	28
BP	GO:0045824	negative regulation of innate immune response	28
BP	GO:0045732	positive regulation of protein catabolic process	28
BP	GO:0045185	maintenance of protein location	28
BP	GO:0032776	DNA methylation on cytosine	28
BP	GO:0032507	maintenance of protein location in cell	28
BP	GO:0032434	regulation of proteasomal ubiquitin-dependent protein catabolic process	28
BP	GO:0031062	positive regulation of histone methylation	28
BP	GO:0019915	lipid storage	28
BP	GO:0010207	photosystem II assembly	28
BP	GO:0010206	photosystem II repair	28
BP	GO:0010093	specification of floral organ identity	28
BP	GO:0009299	mRNA transcription	28
BP	GO:0009088	threonine biosynthetic process	28
BP	GO:0006835	dicarboxylic acid transport	28
BP	GO:0006672	ceramide metabolic process	28
BP	GO:0006596	polyamine biosynthetic process	28
BP	GO:0006465	signal peptide processing	28
BP	GO:0006002	fructose 6-phosphate metabolic process	28
BP	GO:1903320	regulation of protein modification by small protein conjugation or removal	27
BP	GO:1902074	response to salt	27
BP	GO:1901991	negative regulation of mitotic cell cycle phase transition	27
BP	GO:1901988	negative regulation of cell cycle phase transition	27
BP	GO:0072523	purine-containing compound catabolic process	27
BP	GO:0071333	cellular response to glucose stimulus	27
BP	GO:0071230	cellular response to amino acid stimulus	27
BP	GO:0060966	regulation of gene silencing by RNA	27
BP	GO:0052249	modulation of RNA levels in other organism involved in symbiotic interaction	27
BP	GO:0052018	modulation by symbiont of RNA levels in host	27
BP	GO:0051568	histone H3-K4 methylation	27
BP	GO:0051346	negative regulation of hydrolase activity	27
BP	GO:0051262	protein tetramerization	27
BP	GO:0048575	short-day photoperiodism, flowering	27
BP	GO:0048572	short-day photoperiodism	27
BP	GO:0046885	regulation of hormone biosynthetic process	27
BP	GO:0046501	protoporphyrinogen IX metabolic process	27
BP	GO:0046040	IMP metabolic process	27
BP	GO:0045727	positive regulation of translation	27
BP	GO:0034629	cellular protein complex localization	27
BP	GO:0034427	nuclear-transcribed mRNA catabolic process, exonucleolytic, 3'-5'	27
BP	GO:0034250	positive regulation of cellular amide metabolic process	27
BP	GO:0032272	negative regulation of protein polymerization	27
BP	GO:0031503	protein complex localization	27
BP	GO:0031333	negative regulation of protein complex assembly	27
BP	GO:0030855	epithelial cell differentiation	27
BP	GO:0030261	chromosome condensation	27
BP	GO:0019288	isopentenyl diphosphate biosynthetic process, methylerythritol 4-phosphate pathway	27
BP	GO:0010506	regulation of autophagy	27
BP	GO:0010022	meristem determinacy	27
BP	GO:0009969	xyloglucan biosynthetic process	27
BP	GO:0009913	epidermal cell differentiation	27
BP	GO:0009616	virus induced gene silencing	27
BP	GO:0009269	response to desiccation	27
BP	GO:0009097	isoleucine biosynthetic process	27
BP	GO:0008544	epidermis development	27
BP	GO:0008285	negative regulation of cell proliferation	27
BP	GO:0007020	microtubule nucleation	27
BP	GO:0006896	Golgi to vacuole transport	27
BP	GO:0006825	copper ion transport	27
BP	GO:0006782	protoporphyrinogen IX biosynthetic process	27
BP	GO:0006636	unsaturated fatty acid biosynthetic process	27
BP	GO:0006549	isoleucine metabolic process	27
BP	GO:0006535	cysteine biosynthetic process from serine	27
BP	GO:0000469	cleavage involved in rRNA processing	27
BP	GO:2000012	regulation of auxin polar transport	26
BP	GO:1990069	stomatal opening	26
BP	GO:1903364	positive regulation of cellular protein catabolic process	26
BP	GO:1903052	positive regulation of proteolysis involved in cellular protein catabolic process	26
BP	GO:1902749	regulation of cell cycle G2/M phase transition	26
BP	GO:1901800	positive regulation of proteasomal protein catabolic process	26
BP	GO:0080036	regulation of cytokinin-activated signaling pathway	26
BP	GO:0071985	multivesicular body sorting pathway	26
BP	GO:0071514	genetic imprinting	26
BP	GO:0071216	cellular response to biotic stimulus	26
BP	GO:0070828	heterochromatin organization	26
BP	GO:0061013	regulation of mRNA catabolic process	26
BP	GO:0051452	intracellular pH reduction	26
BP	GO:0051090	regulation of sequence-specific DNA binding transcription factor activity	26
BP	GO:0048658	anther wall tapetum development	26
BP	GO:0048465	corolla development	26
BP	GO:0048441	petal development	26
BP	GO:0046417	chorismate metabolic process	26
BP	GO:0045995	regulation of embryonic development	26
BP	GO:0045862	positive regulation of proteolysis	26
BP	GO:0043487	regulation of RNA stability	26
BP	GO:0042727	flavin-containing compound biosynthetic process	26
BP	GO:0034308	primary alcohol metabolic process	26
BP	GO:0033238	regulation of cellular amine metabolic process	26
BP	GO:0032544	plastid translation	26
BP	GO:0032543	mitochondrial translation	26
BP	GO:0032509	endosome transport via multivesicular body sorting pathway	26
BP	GO:0032436	positive regulation of proteasomal ubiquitin-dependent protein catabolic process	26
BP	GO:0031570	DNA integrity checkpoint	26
BP	GO:0031396	regulation of protein ubiquitination	26
BP	GO:0031053	primary miRNA processing	26
BP	GO:0010417	glucuronoxylan biosynthetic process	26
BP	GO:0010413	glucuronoxylan metabolic process	26
BP	GO:0010225	response to UV-C	26
BP	GO:0010072	primary shoot apical meristem specification	26
BP	GO:0010048	vernalization response	26
BP	GO:0010030	positive regulation of seed germination	26
BP	GO:0009835	fruit ripening	26
BP	GO:0009750	response to fructose	26
BP	GO:0009610	response to symbiotic fungus	26
BP	GO:0009231	riboflavin biosynthetic process	26
BP	GO:0007064	mitotic sister chromatid cohesion	26
BP	GO:0007035	vacuolar acidification	26
BP	GO:0006771	riboflavin metabolic process	26
BP	GO:0006521	regulation of cellular amino acid metabolic process	26
BP	GO:0006360	transcription from RNA polymerase I promoter	26
BP	GO:0006349	regulation of gene expression by genetic imprinting	26
[truncated: 7,256 more rows]
