# Supplementary material for: Genome draft of the Arabidopsis relative Pachycladon cheesemanii reveals novel strategies to tolerate New Zealand’s high ultraviolet B radiation environment
Source: BMC Genomics. 2019 Nov 12;20:838. doi: 10.1186/s12864-019-6084-4 (PMC6849220; doi:10.1186/s12864-019-6084-4)
Supplement: Supplementary file 9 — Additional file 9. Sequences of genes used for RT-qPCR analysis. [file 12864_2019_6084_MOESM9_ESM.xlsx]

## Sheet: Additional file 9 (Seqences)
Sequences of genes used for RT-qPCR analysis.
Homolog to Arabidopsis thaliana gene	Pachycladon cheesemanii genome coordinates	Sequence
AT5G11260	pch3:31917-32387 (reverse complement, partial)	GGAATTGAAAGCGATGAGGAGATACGGCGAGTGCCGGAGTTCGGAGGAGAAGCTGCCGGAAAAGAAACTTCCGGTAGAGAATCTGGACCGGCGACCGGTCAGGAGCGGACACAGGTGACTGTCGGGGAAAGTCAAAGGAAGCGAGGGAGGACACCGGCGGAGAAAGAGAACAAGCGGCTAAAGAGGTGTTTGTTTGTTTCTTTCTTTACCGAAATTTACAAATTTACCCTTCATAACGTTGAAAGGGGTACAAATTTCCGTAAAAAAAAGGTCGTTTGATGGGGTTGTTTGGTAATTTTTACGGTGAAAAGGTTGTTGAGGAACAGAGTTTCAGCGCAGCAAGCAAGAGAGAGGAAAAAAGCTTACTTGAGTGAGTTGGAAAACAGAGTTAAAGACTTG…
	pch1717:4528-4988 (reverse complement, partial)	GGAATAGAAAGCGATGAGGAGATACGGCGAGTGCCGGAGTTCGGAGGAGAAGCTGCCGGAAAAGAAACTTCCGGTCGAGAATCTGGATCGGCGACCGGTCAGGAGCGGACACAGACGACTGTCGGAGAAAGTCAAAGGAAGCGAGGGAGGACACCGGCGGAAAGAGAGAACAAGCGGCTAAAGAGGTGTTTGTTTTTTTCTTCATCTAAACTTACATTTTTACCCTTTATAGCGTTTAAAGGGTAATTTTGGTAAATAAAGGTTGCGTGATGGGGTTATTTGGTAATTTATGGTGAAAAAGGTTGTTGAGGAATAGAGTTTCAGCTCAACAAGCAAGGGAGAGGAAAAAAGCTTACTTGAGTGAGTTGGAAAACAGAGTGAAAGACTTGGAGAACAAAA…
AT5G13930	pch708:55684-56949 (reverse complement)	ATGGTGATGGCTGATGCGTCTTCGTTGGATGAGATCAGAAAGGCTCAGAGAGCGGATGGACCCGCAGGCATCTTGGCGATAGGCACGGCTAACCCTGAGAACCATGTGCTTCAGGCGGAGTATCCAGACTACTACTTCCGCATCACCAACAGTGAACACATGACCGACCTCAAGGAGAAATTCAAGCGCATGTGTATGTTCTTATAACTTCTAATTTCATTTCTTTTAGCAGATATCTTCATTCACATAGTTAGTTAACAAGTACTATTAATAGGCGACAAGTCGATGATACGGAAACGCCACATGCATCTGACGGAGGAGTTCCTCATGGAAAACCCGCACATGTGCGCTTACATGGCTCCTTCTCTTGACACCCGACAGGACATCGTGGTGGTTGAA…
	pch245:83013-84274 (reverse complement)	ATGGTGATGGCTGGTGCGTCTTCGTTGGATGAGATCAGAAAGGCACAGAGAGCGGATGGACCCGCAGGGATCTTGGCGATAGGCACGGCTAACCCTGCGAACCATGTGATCCAGGCGGAGTATCCAGACTACTACTTCCGCATCACCAACAGTGAACACATGACCGACCTCAAGGAGAAGTTCAAGCGCATGTGTACGTCTTAATAACTCCTACTTTATTTCTATTCGCACTTCTTCACATATATAGTGAGCTGACAACGATTAAAACAGGCGACAAGTCGATGATTCGGAAACGGCACATGCATCTGACGGAGGAGTTCCTAAAAGAGAACCCCAACATGTGCGCTTACATGAATCCTTCCCTTGACGCCCGGCAGGACATCGTGGTGGTTGAAGTCC…
AT5G24850	pch1310:19197-22139 (partial)	GCCGCAAAAATGAACGGCCATATCCACCGTGTTCCCGCGCTCGACCAGGAAGAGATGAACTCCGTCGCCGGAAAAACGTTTGAGAGATACGGATTGCCATCTTCTTCCGCGAAGAGAAACGGCAAAGGAATTGCGATTCTCTGGTTTAGAAACGATCTTAGAGTACTTGACAACGACGCACTGTACAAAGCTTGGTCTTCCTCCGATACCCTTTTGCCTGTTTATTGTCTCGATCCTCGTCTCTTTCACACTACTCATTTCTTCTCATTCCCCAAAACCGGAGGTAATGTTCCAATCTCCAAAACTTAAATCTTATGATCTGATCATTCAATCATTGGTTTTTTCATTGTGTTGTGGCAATGTTCAGCTTTAAGAGGTGGTTTTCTTACGGAATGTTTG…
	pch10879:3770-5200 (partial)	GCCGCAAAAATGAACGACCATATCCACCGTGTTCCAGCCCTCAACGAGGAAGAGATTGACTCTATGGCCACAAAAACATTTAAGAGATACGCATTGCTTTCTTCTTCTTCCGTGAAAAGAAACGGCAAAGGAGTCTCAATTCTCTGGTTTAGAAACGATCTTAGAGTTCTTGATAATGACGCATTGTACAAAGCTTGGTCTTCCTCTGAGACCCTTTTACCTGTTTACTGTCTTGATCCTCGTCTCTTTCACACCACTCATTTCTTCAATTTCCTTAAAACCGGAGGTAATGTTTCCAGTTCTCAAAATCAATCCTTTTTGTGATCTTGATCACTCAATCTTAGTGTTGTTTGTGGCAATGTTTTCAGGTTTAAGAGGTGGTTTTCTTATGGAATGTTT…
AT3G17609	pch3017:17865-18359 (reverse complement, partial)	TCAGAGGAAAGTGATGAGGAGTTGTTGATGGTTCCTGACATGGAAGCAGCTGGATCGACATGTGTTCTAAGCAGCAGTGCCGACGACGGAGTCAATAATTCGGAGCTTGACCCAACCCAAAACGGAATCTCCACTGCCAAACGCCGCCGTGGACGAAACCCAGTTGATAAAGAGTATAGAAGCCTCAAGAGGTAATGAGTAAAGACCCTTTTACTGTCTTTTTTATTGCATCCGATTTGTGCAAATATTGAATGGTAAAAAGAAAATGATGAATGTGTAAAATTTTGGTGAACTTACAGATTGTTGAGGAATAGAGTATCAGCACAACAAGCGAGAGAGAGGAAGAAAGTGTACGTGAGTGATTTGGAATCAAGAGCTAATGAGTTGCAGAACAACAAT…
	pch419:53241-53879	ATGTCTCTTCAACGACCCAATGGGAACTCGAATTCTTCTTCTTCCCCCAAGAAGCACAAAACTGGTAGGCGTTTCTATGAAAGATTCTATTTTTATCAAGTTCAACTTAATTTGGTTTAGAAATTTTTTGTTTGTACAATTCTCAGAGGAGAGTGACGAGGAGTTGTTGATGGTTCCTGACATGGAAGCAGCTGGATCGACATGTGTTTTAAGCAGCAGTGCCGACGATGGAGTCAATAATCCGGAGCTTGACCCAACTCAAAACGGAGTCTCCACCGCCAAGCGCCGCCGTGGACGAAACCCAGTTGATAAAGAGTATAGAAGCCTCAAGAGGTAATGAGTAATGACCCTTTTTTACTTCTCTGTTTGCAGCCAGTTTGTAGAATTGAAATGGTAGAA…
AT4G31870	pch2150:2338-3557	ATGGCCTCCCCTGACGCATCGGTCTCATCAATCTTCAATGGTTTCGTTTCAAGGCCACCTCCAAATTCTTCGGCTTTTCTCGTCCCTTCGTTGAAGTTCACCACGAGAGCATCAAATTCCCGGAATCTGAGAAATGGGGTTTCCCGAAATCTTCGAATAATCATGGGTTTCTAGTCAAATCCAGAAATTTCAGTGTTTATGCAAGAGCTGCTGCAGAGAAGACTGTTCACGATTTCACTGTAAGGGTACGTTTCTGTTTCTTATATTATCTGAATAAGTAGGTTTTCATTATTGGTTAGCAATTATATCGAAATGGAAGAAAAGCTAATTATCTATTTTGCCAGCAATATATGATTTTTTATAACCTCACTGACATCTGAAGTACAAGTGAGAGCTTGA…
	pch1459:23119-24889 (partial)	TCGTACGCACCATTCTCTACCGTCTTCAACAGTTCCAGACCTAATTCATCTGCAACCTTTCTCGTCCCTTCCTTGAAATTCTCCACCGGCATATCGAATTTCGCGAATCTGAGTAATGGGTTTTCTCTAAAGTCTCCGGTTAATCCTGGGTTTCTCTTCAAGTCCCGGTCTTTTAATGTCCAAGCTAGAGCTGCTGCAGAGAAGACTGTTCACGACTTCACCGTTAAGGTTTGGTTCTTACTCTTTTACTCAATTAAGGAAAAAAACCTAGGGTTGTGTCTGCTCTTTACTAAATTGGGAATCTTCAAATTGTAACAAAGCTAAGTATTCCATCTTTACTGATTCATATACTTACTGAATTTTCAAGTGTATTAGGTTAGTGATTCCACTTTGTAAAAT…
AT5G24120	pch3793:3349-5346 (reverse complement)	ATGGGAGTTGTGTTTATTTCAAGTTCAGCTGCAAGATCTCCACTCGGGCTAAGCACCGATCTTTTGACCCATCGGTCTTCACTTAAAAAACCATCCATTGTTGCCTTTAAAGCCGATGATTCCAGCAATTCAGCTCTGATCATTCCTCCTCGAGAACAAGTTTTGATTCCTGCGGAAAAGCATAATGAGAAGAAGAGAGTAGTCACGAGGAGAAAGCCGTGTAATACCCCGAAAACACCGAGTTCCTTGGATCATAGTGTGGCTCCTTCGTGTTCCTTAGGAGTGGATTTCAATGAAGCTGCTGCTAGACTTGAAAACATATACAAGCTTAGTCCTGCAACAACCTCATCAGTCGAGGAGGACGATGAAGCTTTTGATGGCTCCAAAGTGAAAGTTTCA…
	pch140:16003-17980	ATGGGAGTTGTGTTTATTTCAAGTTCAGCTGCAAGATCTCCACTAGGTTTAAGCAGCGATCTTTTGACACATCGGTCTTCACTTAAAAAACCATCCATTGTTGCATTCAAAGCCGATAATTCCAGCAATTCAGCTTTGATCATTCCTCCTCGGGAACAAGTTTTGATTCCCGCGGAAAAGCAGAATGAAAAGAAGAGAGTAGTAACGAAGAGAAAGCCGTGTAAAAACCCGAAAAAACCGAGTTCCTTGGATCATAATGTGGCTCCTTCTTGTTCATTGGGACTGGATTACAATGAAGCTGCTGCAAGACTAGAAAGCCTTTACAAGCTTAGTCCTGCAATAACCACATTGGTCGAGGAAGAGGATGAAGATGGCGGCTCCAAAGCGAAAGTTTCACGG…
AT1G16260	pch49:80350-82696 (reverse complement)	ATGGGTTGTGTTTTGAAACGTTTCTTTGTTGCAATGCTTCTGTTTCGAATCTGCATATACGCAGCTGCTTCTACTTTCCCTGTTGCACGTCCTAATTGCAGAGACCGTTGCGGACACGTTCTTGTTCCTTACCCTTTTGGAATAGGCAAAGGTTGTTACAAGAACAAATGGTTCGAGATTGTCTGCAACAGCTCATCAGACCAACAACAGATACTCTTGTTGCCAAGGATCCAACGAGCAGTTACTTCCTTCTACCTTGGAGACTCTTTCTTCATATCGGTGTACAACAAGTTTTACATTCAGAGTCCACTGAAACATTCAGGTTGTCCCAACAGAGATGGTGATTCATTATCCTCTTTGAATTTGAATGGCAGTCCATTCTTTATATCAGAGAACAAT…
	pch54:90995-93371 (reverse complement)	ATGGGTTGTGATCTGAAACGTCTGTTTGTTACAATGCTTCTTTTGCGAATCTGTGATCAATACGCAGCTGCTTCTACTTCTCCTCTTGCACTTCCTAATTGCAAAGACCATTGTGGAGATGTTAATGTTCTTTACCCTTTTGGGATAGGCCAAAGTTGTTACAAGGACAAATGGTTCGAGATCGTCTGTAGCAACTCCTCAGCACAACTCTCTGTACCTTTCCTGCTTAGCATCGGACGAGAAGTTATTTCGTTTGACCTTGGAAGCTATTACTCGATCGATGGTCGTTCTCATTATCAGAGCAACAAGATTCGCATTCTGAGTCCACTGAAACATACAGGTTGTTCCAATGGATCAGTAGGTGATTCATCATCTTTGAATCTGACAGGCAGACCATTC…
AT2G32950	pch16766:155-1872 (partial)	ATGGAAGAGATTTCGACGGATCCGCTTGTTCCGGCGGTGAAACCCGACCCGAGGACATCTTCCGTTGGCGAAGATGCTAACCGCAATGAAAATGACGACGGAGGAAGCGGTGGACACGGTGGTTCAGAGATTGGAGCACCGGATCTGGATAAGGACTTGCTCTGTCCGATTTGTATGCAGATAATAAAAGATGCTTTCCTCACGGCGTGTGGCCATAGTTTCTGCTATATGTGTATCATCACACACCTTAGGAACAAGAGCGATTGTCCCTGTTGTAGCCAACATCTCACCAATAATCAGCTTTACCCTAATTTTTTACTCGATAAGGTTTCTATTTCTATATTTTCTCTAATTTTACTCATAATTTTTGTTTGAAGAGTCATTTATATGCTTTTTATG…
	pch7368:8134-9900 (partial)	ATGGAAGAGATTTCGACGGATCCGCTTGTTCCGGCGGTGAAACCTGACCCGAGGACATCTTCAGCTGGCGAAGGTGCTAATCGTCTTGAAAGTGACGACGGAGGAAGCGGTGGAGACGGTGGTTCTGAGATTGGAGCGCCGGATCTGGATAAAGACTTGCTTTGTCCGATTTGTATGCAGATTATTAAAGATGCTTTTCTCACGGCATGTGGTCATAGTTTCTGCTATATGTGTATCATCACACACCTTAGGAACAAGAGTGATTGTCCCTGTTGTAGCCAACATCTCACCAATAATCAGCTTTACCCTAATTTCTTACTCGATAAGGTTTCTATTTTCTATTTCTTTCTCTAATTTTGCTCATAATTTGTGTTTGGAGAGTCAGTTATATGGTTTTTA…
AT5G20230	pch851:40517-41050 (reverse complement, partial)	GAGGACTACGATGTTGGTGATGATGCCGAGTGGATGAGACCTACCGACCCCGAGTTCTATACTAATTGGGCGGCCGGTAAAACTTTCCGTGTTGGCGACGAGCTCGGTGAGTTTTCTATGTCTTTGTTTCTATAACAGTCGATATTGTGGGATCGTTCATGGATCATGTCGGTGATGTTACGTCTTTGTTTCTATATTTATTGAACATATTTGAACTAAGAAAAAATATTAATAGAGTTTCCACCGACTGATGTTTTTAGTTAGTTCACATATATATATCAAATTTATTAAAGTTATCTAATGATATTATAACTTTTTGATATTCTTATTACAGAATTTGATTTCGCTCCTGGGAGGCACGATGTGGCAGTTGTAACACAAGATGCATTTGAAAACTGC…
	pch8306:186-387 (partial)	TTTGATTTCGCTGCTGGGAGGCATGATGTGGCCGTTGTAACACAAGATGCATATGAAAACTGCGACAAAGTAAAACCCATCAACCACATGACGATTCCTCCAGTCAAAATTAAGCTAATTAAACACCACTGGACCACAATACTTCATCTGCACCGTCGGTGACCATTGCCGCATGGGTCAAAAACTCTCCATTAATGTAGTC
AT5G13200	pch172:86569-87734	ATGACAGGATCGCAAGAAGAAGACCCTCACCAGCCTCAGCCTCAGCCTCAGCCTCAGCCTCAGCCTAAGATCATTGATCAAGAACACCCCAAAACCATAGAAACAGAGAACCAACAACCCTCTTCATCGTCTCCGGATCAGAAGAAGTGGGGTACTCACGTGATGGGAGCTCCGGCAGCTCCGGTGGCTCATCCAGATAACCAACAGGCGGCTGCGTGGGTCGCCGGAGATAACCAGCAGACTCAGTACCAACCGTACGTCATCTACTCTCCTGTCGAACATCCACCAACTACCAACAACCCTCTCGAGCCCGTCATCGGAATGTTCCATACCTGGAGCCGCAAGGCTGAAACCGTCGCACGTAACCTCTGGCACAATCGTAAATTTCCTCCCACTTAA…
	pch4659:9923-11033 (reverse complement)	ATGACAGGATCACAAGAAGGAGAGACTCACCAGCCTCAGATCGTTGATCAAGAACATCCCAAGACCCTAGAAACAGAGCACCGACAACAACAACAACCTTCTTCATCGTCTCCGGATCAGAAGAAGTGGGGGACTCACGTGATGGGAGCTCCGGCAGCTCCCGTTGCTCATCCCGATAACCAACAGGCGGCGGCGTGGGTCGCCGGAGATACCCAGCAGACGCAGTACCAACCGTACGTCATCTATTCTCCTGTCGAACATCCACCAACTAACAACAACCCTCTCGAACCCGTCATCGGAATGTTCCATACCTGGAGCCGCAAGGCTGAGACCGTCGCACGTAACATCTGGCACAATCGTAAGTCTCCTCCACTTCATTGGAGCATCTGGACCCAGCAA…
AT5G24110	pch3846:14753-16066	ATGGAGAAGAAGAGTAGTAGTGGAGATTGGGAGAAGATGAAGAAGGAGATCAACGAGCTAATGACAGAAGGAAGAGACTATGCACACCAGTTCGGATCGGCTACATCTCAAGAAACACGTGAACATTTAGCCAAGAAGATTCTTGAATCTTACCACAAGTCTCTCACTGTTATGAACTACTCCGGCGACCAAAATTCGCCGTATGCTCAGGGAGGAGGAAGCCCCAAGAGCGATGATTCGGATCAAGAACCACTTGTCATCAAGAAGTACGTACTTCATATCTATAAACTGCCATAATGTATTGTTGTTTTGTTTTGTATAAAATCATAAACATTTGAAAATGTAATATAGTTCGAAGAAGTCAATGCCAAGGTGGACTCGAAAAGTCAGAATTACCCC…
	pch140:20925-22140	ATGGAGAAGAAGGATAGTACTGGAGAGTGGGAGAAGATGAAGAAGGAGATCAACGAGCTGATGACAGAAGGAAGAGACTATGCACACCAGTTCGGATCGGCTTCATCTCAAGAAACACGTCAACATTTGGCCAAGAAGATTCTTGAATCTTACCAAAAATCTCTCACCATTATAAACTACTCCGGCGACCAAGATTCGCCGTATTCTCATGGTGGAGGAAGTCCCAAGAGCGATGATTCCGATCAAGAACCCCATATCATCATCAACAAGAGGTACTTTCATATCTATAAAAGTACAAAACTACTGTCATAACGTCTTTTTTGTTTGTTTTGAATAAACTCATGATTATTTTAAAAATGTAATAAAGTTCGAAGAAGTCACTGCCAAGGAGGACTGAAA…
AT1G26380	pch450:77291-78865 (reverse complement, partial)	ATGAAAGAAGCACTTTCTGTTTTGTGTCTTGTTCTTTTGGTTTCGGTTTTAGAAGCAGCTGTAGCGAAACCAAATTCTGGAAACTTCATCGAATGCCTGCGCTACCGGACTAGTCCGGAGAATCCAATCACCGATGCCATTTTCATCGCCGATAACACCACCACCTTCTTGTCTTCTTACTTGTCCTACACGAAAAACAAGAGGTACTCGAGCCCTAACTACGAAATCCTACTAGCCATCGTGGCGGCGAAACATGTATCTCATGTTCAGGCCACGGTGGTCTGCGCAAAGGCCAACGGTATACAACTCCGTATACGAAGCGGCGGTCATGACCTCGAAGGACTTTCTTACAGGTCGTCTGTGCCATTTGTCATCCTCGATATGTACAATCTCAGGTCT…
	pch5319:1444-3012 (reverse complement, partial)	AAAGAAGCACTTTATGTTTTTTGTCTTGTTTTTCTTGTTTCGGTTTTAGAAGCACCAGTAACAAAACCAAATTTTGGAAACTTCATCGAATGCCTTCGCTATCGGACTAGTCCGGAGAATCCAATCACCGATGCCATCTTCATCGCCGATAACACCACCACCTTCTTGTCTTCTTACGTGTCATACACGAAAAACAAGAGATTCTCGAGCCCTAACTACAGAAAACTATTAGCCATCGTAGCGGCGAAACATGTATCTCATGTTCAGGCCACGGTGGTCTGCGCAAAGTCCAATGGTATCCAGATACGTATCCGAAGCGGTGGTCATGACAACGAGGGCCTTTCTTACATGTCGTCTGTGCCATTTGTCATTCTCGATATGCACAATCTGAGGTCTATT…
AT1G12370	pch5:63067-65435 (reverse complement)	ATGGCGTCGGCAAACTCGGTTCAAACGGGTCGGATCCGGGTCCTAAAGAAAGGCTCCTGGCGACCGTCAGATCAAACGGTGGGTCCCGTTGTTTACTGGATGTTTAGAGATCAACGGCTGAGAGATAACTGGGCGTTGATCCACGCCGTTGATCTGGCAAACAGAACCAACGCGCCGGTGGCAGTCGTGTTCAACTTGTTCGATCAATTTCTAGGCGCAAAGGCGAGGCAATTAGGGTTTATGTTAAAGGGTCTGCGCCAGCTTCACCGCCAAATCGATTCTCTTCAAATTCCGTTTTTTCTGTTACAGGTGAGTCCAGAGCTCGATCTGAACACGAAGCCCATCTAAAATAACTTGCTTTGTGATAGTAATTTCCAGAGGAATCATGGAGGAGAAATT…
	pch5581:2597-4984	ATGGCGTCGGCAATCTCGGTTCAAACGGGTCGGATCCGGGTCCTAAAGAAAGGCTCATGGCAACCATCGGATCAAACGATGGGTCCTGTCGTTTACTGGATGTTCAGAGATCAACGGTTGAGAGATAACTGGGCGTTAATCCACGCCGTTGATTTGGCAAACAGAACCAACGCGCCGGTGGCCGTCGTGTTCAATTTGTTCGATCAATTTCTGGGCGCAAAGGCGAGGCAATTAGGGTTTATGTTAAAGGGTTTGCGCCAGCTTCACCGTCAAATCGATTCTCTTCAAATTCCGTTTTTTCTATTACAGGTGAGTTCAGAGCTCGATCTCACATCAAACCCATTTAAAATTTCAGGAATCATGGAGTAAAAGTTAGGGTTTTTACGTTCTTGTTATCTA…
AT3G28030	pch1227:3461-10681	ATGGGAGTGCAAGGTCTTTGGGAGCTTCTTGCTCCTGTAGGTCGCCGCGTCTCCGTCGAAACCCTAGCCAACAAACGATTAGCCATCGGTAACAATCTCCAGCGATCAACTTCCATTGTATTTTTTTTTTCGATTTCGAAGGTATTAATTGATGATGTTGCTGCTTCCTCGTTCGAATTGCAGATGCGAGTATATGGATGGTACAGTTTATTAAAGCGATGCGTGACGAAAAGGGAGATATGGTGCAGAACGCACACTTGATTGGATTTTTCCGAAGGATTTGTAAGCTTCTCTTCTTAAGGACTAAACCGATCTTCGTCTTTGACGGAGCCACTCCGGCATTGAAACGCCGCACTGTTATTGCTCGTCGTCGTCAACGTGAGAATGCACAGACCAAAA…
	pch2822:17223-21781 (partial)	GTACTTTCGTCTGCCAGATATGGAAGAAATGATGGAAATCAGAAAAATATGTCACAGCAGTCTTTGCCTGTCCCCGTTAAGAATGCTTCTTTGCTGAATGAATCAGATGCTACCACTGAGTTGGATAGAGATGAACCAACGAATCCTGATGAAAATATTGAAGTGTATATAGATGAAAGGGGGCCGATTAAGAATAAAGAACAGACACATGGGGATCCAAATGACTCGTGATATCCAGAGGAACTTGCATTTGATGAAAGAAAAGGAGAGAACAGCTTTTGGTTCTATGTCTAACAATGATGAAACATTCAGCGCCTGGGACAAATTTCCTTCTGAGGGCCAGTTCCTTGAAAATTCACCTGTTGAAAAAGGAAATGTTGTGAACCCAGAGATATCATT…
AT5G41370	pch404:9361-16022 (reverse complement, partial)	AAGAAGAGGGATTTTACCAAATTGGAGTTGAAGTCAGATCATAGAAACAGGCCTTTGTGGGCTTGTGCAGATGGAAGGATTTTCTTGGAGACATTTTCTCCTCTCTATAAACAAGCTTATGATTTTCTTATCGCCATAGCTGAACCCGTTTGCAGGTGCTCATCATATATTTTCTTAAGAGATTTCGATTTTGTTTCGAATATATCAAGGTTTAGATATATATCCCGGATTTTCTCAGGTTCTTGGTTTCTTGTTTAAATCCTTAAGATCTTTGAAACTATATTTCCAGTTGGTAGATAGACTCCACTATCCTCCTTGTTAAACCTCTCGATTCATTGAATGTGGAATTCATTTGTCTTATACCATTGTGTTCACCAACTTCGATTAACTATTTTGCTA…
	pch87:149153-153677 (reverse complement, partial)	TCAGGTGAAAGAGGAAGACCCAACAAGAAGATGAAGAAGGTTCGTGTTGAGTTTTCTTCAGTTATTTTAATTATTTATTTAGGCTCTTCATTGCTAGTTAGTGTTATTTTTTTACTTGTAAAATCTCAGGATGATCAAAAGATGAAGAACATCCAAAACGCCGAAGATTTCTATGATGATGCTGATGAGGATTCTCGTGATGGTAAATTGACTACTCTCGCTGTATTGTAGCATAATTACATAGATACATTTGGAACAAAATGAATAGGAATTATAATGGGTTTTAACTTTGAAGGTGAAGGAGAGGAGAAGAAGAGGGATTTTACCAAATTGGAGTTGAAGCAAGATCATGGAAACAGGCCTTTGTGGGCTTGTGCAGATGGAAGGATTTTCTTGGAG…
AT3G05210	pch120:157407-159681	ATGGCGAATGAAGACGACGACGGTGAGAAATCCAGAAGCCTGCAACAACAGATTGATAATAAACCCAAAACCCAGATCGTAATTGGTGTGCCATCGTACCAGAAAGTCTTGGAAAGCTCACAGGCGAAGTCCACGACTCCATCTCTCTTCAAACCTTCCCAGAGTTTCTCTCAAACATTCGCTTTCGTCAAATCGTCCGACCTCTACTCTCCTCCTCCGTCTTTCTCCACCGCCTCTTCTTCGCAGCCGTCGGGCGCTTCTCAGGTGCCCAATGCAAGGTGTTATATATTTGTGTGAATTACTTTGGAATTAAGATAATTATATCCGTTGGTTTCTAAATTTTCCAAATTTCGGATCTGGTTAATGAAATTAGTGCTGCAATTTCGAAGATTACTTCTC…
	pch8246:4318-6602	ATGGCGAACGAAGACGACGACGGAGAGAAATCCCGACGCTTGCACCAGCAGATTGCGAACAAACCTAAAACCCAGATCATAATTGGTGTGCCATCGTACCAGGAAGTTTTAGAAAGCTCACAGACGAAGTCGACGCCTCCATCTTTCTTCAAACCTTCCCAAAGTTTCTCTCAGGCATTCGCTTTCGTCAAATCGTCCGACGTCTACTCTCCTCCTCCTCCTCATCCTCCTTCCTCCGCCGTCTCTTCTTCGCAGCCGCTGGGTGCTTCTCAGGTGCCCAGTTCAAGGTGCTATATGTTTGTGTGACTTGTGTGATTTCTAAATTTTCCAAAATTTAGATTAGTTTGATCAAATGAATGCTGCAATTCCGAAATCATCTGCTGATTTCATCACACTTTT…
AT3G15620	pch1569:18358-21487 (reverse complement)	ATGCGACGATTCTCCGTCTGTTCACCTTTAAGTTATCGTCTCAATCCCATTACATCTATGGCTACTGGATCCTGTTCACTGATTTGGTTCCGGAAAGGGCTTCGGGTTCACGATAACCCGGCTCTCGAATACGCCTCAAAAGGCTCCGAATTTCTGAATCCGGTTTTTGTGATCGACCCTCATTACATGGAGCCCGACCCATATGCGTTCTCTCCTGGTTCGTCTCGCGCCGGGGTAAACCGGATCCGGTTCTTGGTGGAGAGCCTCAAGGATCTTGATTGCAGCCTGAAGAAACTCGGTACTCGGTTGCTGGTTTTTAAGGGTGAACCCGGTGAAGTCCTTGTTCGTTGCTTGCAAGAGGTATTGTAGTGTTTCTTAGAGATTAGGTTTATGCAGAAA…
	pch48:46022-49453 (reverse complement, partial)	CAAAGATTCTCCGTCTGTTCACTGTCAAGTTATCGTCTCAACCCCATTGCAACCATGGCTACTGGATCCGGTTCACTGATTTGGTTCCGGAAAGGGCTTCGGGTTCACGATAACCCGGCTCTTGAATACGCCTCAAAAGGTTCCCGGATCGATCGGTGCGGCCCGTAGAAGCGTGCTTTCCCTTCAGCATTTGATCCAGTCCACTCGCCACAAAAACGGATCGACCGGTCCGTAATTTTCTTTAGCAGAATCCAGATTTTTCTCCTCAGAATATCCAGATCGATCACGCAGAATATTGGATCGATCGGACTTCTGTAAAATCCCAAAAATACCCCTGTTTGAGCTGGAGTTTGGCCGGTGCTTTTTGCTTGTACTCTTTCTCTACTGCAGCTGCAGCCA…
AT1G03190	pch1351:20621-24589	ATGATCTTCAAGATCGAGGACGTAACGGTGTACTTCCCTTATGACAACATATATCCAGAACAATACGAATACATGGTTGAATTGAAGCGAGCCTTAGATGCCAAGGGACATTGTCTTCTCGAGATGCCCACTGGAACTGGCAAAACCATTGCCCTTCTATCCCTAATCACTAGTTATCGACTCTCTCGTCCTGATTCTCCGATCAAGCTTGTCTACTGCACTCGCACTGTCCACGAGATGGAGAAGACATTAGCTGAGCTTAAGCTACTCCATGACTACCAAATACGCAATCTCGGCGCCCAGGCTAAGATCCTCGCGATTGGTCTATCCTCCCGGAAGAATCTTTGCGTTAATTCTAAGGTTTTAGCGGCGGAGAATCGTGATTCTGTCGATGCCGCG…
	pch123:112040-116117 (reverse complement)	ATGATCTTCAAGATAGAAGACGTAACTGTCTACTTCCCTTATGACAACATATATCCAGAACAATACGAATACATGGTTGAATTAAAGCGAGCCCTAGACGCTATGGGTCATTGTCTTCTCGAGATGCCCACTGGAACTGGTAAAACCATTGCCCTTCTTTCACTCATCACAAGTTATCGACTCTCTCGTCCTGATTCTCCGATCAAGCTTGTCTATTGTACTCGTACTGTCCACGAGATGGAGAAAACGTTAGCTGAGCTTAAGCTACTCCATGACTACCAAGTAAGTCATCTTGGCGCCCAGGCTAAGATCCTCGCGATTGGTCTTTCCTCTCGGAAGAATCTTTGCATTAATACTAAGGTTTTAGCAGTGGAGAATCGTGATTCTGTTGATGCGGCG…
AT1G05680	pch734:4737-6236	ATGAGAGAAGGATCTCATGTCATCGTTCTGCCATTCCCAGGACAAGGCCACATAACTCCAATGTCCCAGTTCTGCAAACGCTTAGCCTCAAAGGGTCTTAAGCTCACTCTTGTCCTCGTCTCCGACAAACTCTCGCCTCCACACAAAACAGAGCACGACTCAATCACTGTCTTCCCTATCTCCAATGGCTTCCAAGAGGGCGAAGAGCCTTTACAAGACCTCGATGATTACATGGAAAGAGTAGAAACCAGCATCAAAAACAGCTTACCGAAGTTGATTGAAGACATGAAACTGTCGGGAAATCCTCCTAGGGCTCTAGTTTACGACTCCACCATGCCATGGCTTCTTGATGTAGCTCATAGTTATGGTATGAGCGGTGCCGTGTTTTTCACGCAACCT…
	pch1023:41561-43003 (reverse complement, partial)	AGAGAAGGATCTCATGTTATCGTCTTGCCTTTCCCAGCACAAGGCCACATAACTCCAATGTCCCAGTTCTGCAAACGCTTAGCCTCAAAAGGTCTTAAGCTCACTCTGGTCCTCGTCTCCGACAAACCCTCTCCGCCATACAAAACAGAGAACGACTCAATCACTGTCGTCCCCATCTCCAATGGTTTCCAAGAAGGCGAGGAACGATTACAAGACCTCGATGATTACATGGAAAGAGTAGAAACCAGCATCAAAAACCGCTTACCGAAGTTGATAGAAGACATGAAACTGTCGGGAAATCCTCCTAGGGCTCTCGTGTACGACTCCACCATGCCGTGGCTTCTTGATGTAGCTCATAGTTATGGTTTGAGCGGTGCCGTGTTTTTCACGCAACCTTGG…
AT3G22840	pch386:44893-45877	ATGGCAACATCGTCGTTTAACATGCAGTCAGTCTTCGCCGGTGGATTGACCACTCGCAAGATCAACACCAACAAGCTTTTCTTCGCCGGTAGCTTCCCTAACCTCAAGAGGAATTATCCGGTGGAAGTGAGATGTATGGCTAAGGTACGTTATACTCCATCCACTTACCTGATCCAACGCACATTCACCATATACCTATGAAATCCTGACCGGCTGATTGTTTGACTTTTGTAGGGAGAGCCCACAAAGGAAGACTCTGCACCTGCACCCTCTACCTCAGCGGCTCAGCCTTTGCCTAAGTCACCATCTCCCACTCCTCCTACTAAGCCTAAGGTATCAATTTTTTTATAATTTGATTATTAAGTATCATTCTTTCTATAAAACTCATAATTATTATTT…
	pch375:89574-90630 (reverse complement)	ATGGCAACAACAGCGTTTAACATGCAGTCGGTCTTCGCCGGTAGATTGACCACTCGCAAGATCAACACCAACAAGCTTTTCTTCGCCCGTAGCTTCCCTAACCATAAGAGGAATTATCCGGTGGGAGTGAGGTGCATGGCTGAGGTACGTTTACACACCATCCACTTTCCTGATCTAACGGCCATTCATTATATGACTGTGAAATCCTGACCGTCTGATTGTTTGACTTCTCCAGGGAGAGCCCACGAAGGAAGACTCTGCACCTGCACCCTCTACCTCGGCGGCTCAGCCTTTGCCTAACTCACCATCGCCTCCTCCTCCTATGAAACCTAAGGTATCAATATTTTATATTTTGGTAGTTAAGTATATCTGTTTTTTTAATTAATCGATTGATAATTT…
