# Supplementary material for: Genome draft of the Arabidopsis relative Pachycladon cheesemanii reveals novel strategies to tolerate New Zealand’s high ultraviolet B radiation environment
Source: BMC Genomics. 2019 Nov 12;20:838. doi: 10.1186/s12864-019-6084-4 (PMC6849220; doi:10.1186/s12864-019-6084-4)
Supplement: Supplementary file 10 — Additional file 10. Read statistics of libraries used for sequencing. [file 12864_2019_6084_MOESM10_ESM.xlsx]

## Sheet: Add file 10 (LibraryDetails)
Read statistics of libraries used for sequencing.
library	read tag	read length (* max read length)	# reads	# bases	# Ns	% Ns	# reads with >= 15 Ns	% reads with >= 15 Ns	# bases >= Q20	% bases >= Q20	# reads having >=75% of bases >= Q20	% reads having >=75% of bases >= Q20
Matepair 1.5-15_6	R1	125	126297941	15787242625	519795	0.003293	3721	0.002946	15025303132	95.1737	121361911	96.0918
Matepair 1.5-15_6	R2	125	126297941	15787242625	3534564	0.022389	52967	0.041938	15095831227	95.6204	120120929	95.1092
Matepair 1.5-15_6 (trimmed)	R1	125*	109341756	11610722043	317655	0.002736	1806	0.001652	11118012544	95.7564	106105291	97.04
Matepair 1.5-15_6 (trimmed)	R2	125*	109341756	11633020700	1590950	0.013676	30717	0.028093	11162902132	95.9587	104568073	95.6342
Paired-end 550	R1	125	115598542	14449817750	420776	0.002912	3365	0.002911	13319030434	92.1744	106497826	92.1273
Paired-end 550	R2	125	115598542	14449817750	2094881	0.014498	32972	0.028523	13078089876	90.507	100640868	87.0607
Paired-end 550 (trimmed)	R1	125*	114812622	14176929709	337087	0.002378	2093	0.001823	13167253692	92.878	107188287	93.3593
Paired-end 550 (trimmed)	R2	125*	114812622	14146543254	1129898	0.007987	22011	0.019171	12973785742	91.7099	101484998	88.3918
