# Supplementary material for: Genome draft of the Arabidopsis relative Pachycladon cheesemanii reveals novel strategies to tolerate New Zealand’s high ultraviolet B radiation environment
Source: BMC Genomics. 2019 Nov 12;20:838. doi: 10.1186/s12864-019-6084-4 (PMC6849220; doi:10.1186/s12864-019-6084-4)
Supplement: Supplementary file 11 — Additional file 11. List of primers used for RT-qPCR analysis. [file 12864_2019_6084_MOESM11_ESM.xlsx]

## Sheet: Additional file 11 (Primers)
List of primers used for RT-qPCR analysis.
In column B, gene codes ending with ´AT´ indicate the respective Arabidopsis thaliana gene, while gene codes ending with ´PC´ indicate homologous genes in Pachycladon cheesemanii.
Arabidopsis thaliana gene name	Gene code	Primer orientation	Sequence (5´ - 3´)
HY5	AT5G11260_AT	forward	GGCTGAAGAGGTTGTTGAGG
		reverse	CAGCATTAGAACCACCACCA
	AT5G11260_PC	forward	ATGAGGAGATACGGCGAGTG
		reverse	GTCCTCCCTCGCTTCCTTT
CHS	AT5G13930_AT	forward	CTACTTCCGCATCACCAACA
		reverse	TTAGGGACTTCGACCACCAC
	AT5G13930_PC	forward	GTGAACACATGACCGACCTCA
		reverse	GGACTTCAACCACCACGATG
CRY3	AT5G24850_AT	forward	GACGAGGAACGGAATGTTAGGAC
		reverse	ACGAGGAGAGATACACCCAAAGG
	AT5G24850_PC	forward	ATGAACGACCATATCCACCGT
		reverse	CTCTAAGATCGTTTCTAAACCAGAGA
HYH	AT3G17609_AT	forward	AGTTGTTGATGGTTCCTGACATG
		reverse	GCGCTGATACTCTGTTCCTCAAT
	AT3G17609_PC	forward	GTTCCTGACATGGAAGCAGCT
		reverse	CTTTATCAACTGGGTTTCGTCC
GPX7	AT4G31870_AT	forward	AATGCTGGTGGTTTCCTTGGTG
		reverse	AGGAGAAGTTGTGGGAGGGTATC
	AT4G31870_PC	forward	CAGGTTGACGTGAATGGACC
		reverse	AACTGTACCTCGATTTGGAAAGG
SIG5	AT5G24120_AT	forward	AGCGGGTATGAGAGGGCTTATC
		reverse	ATGGGACACGAGTGAAGTTTGAAG
	AT5G24120_PC	forward	CATCGGTCTTCACTTAAAAAACC
		reverse	CCACACTATGATCCAAGGAACTC
WALK8	AT1G16260_AT	forward	AATGCTGCCAGATGACTATACCAC
		reverse	AATTCGGGAGGAGTAAACAAGGAC
	AT1G16260_PC	forward	GCAGCCAAGCAGAAGAGGAA
		reverse	GCGACGATCATCCCATCTTC
COP1	AT2G32950_AT	forward	GATAAGAGTGTAGTACGGAGGGAA
		reverse	CAGTGGCAAACAGCTCATCAT
	AT2G32950_PC	forward	GTGCAAACTGATCTCCAGTATATCA
		reverse	CAAATTTCCTCCTCTTATGCTCAG
BCB	AT5G20230_AT	forward	CACCTGGATCAACCCCAAGTAC
		reverse	GCACCACCTAATGAGGAAGCG
	AT5G20230_PC	forward	TTCGCTGCTGGGAGGCA
		reverse	TGGTCACCGACGGTGCAG
GER5	AT5G13200_AT	forward	GTCCTGTTGCTGGAACTGTCTATC
		reverse	GGATTCACCGTCGCTACATTCG
	AT5G13200_PC	forward	GAAACGGCGTGGGGAAA
		reverse	GGCCAGAAGGTGCTGTGAA
WRKY30	AT5G24110_AT	forward	GATGCTCCTTGAGATCAGTTACCG
		reverse	GATTTCCGTGTTCTTGGGTCTGG
	AT5G24110_PC	forward	CTCAAGGATGTGAAGCCACCA
		reverse	ATTTGGGGTAGAGGACAAAGGATAG
FOX1	AT1G26380_AT	forward	CCCAAACGCCACAGAGAGTAAC
		reverse	CTGTCTCACCGCTTGGATTGC
	AT1G26380_PC	forward	CAGAGACATCGATATTGGAAGCAAT
		reverse	CAGGATCAAACTTAGCTTTAACTTGC
PHR1	AT1G12370_AT	forward	ATAAAGCCGAAAGCACTCTCTGG
		reverse	CAAGAATGTGTCTACCGCCTGAG
	AT1G12370_PC	forward	AGAATGTGGAGCTTCACATCTGG
		reverse	CCCGTATTGTTCTAGCGCTGTA
XPG	AT3G28030_AT	forward	TGATTGGGAAGAAGTGCCTGTTG
		reverse	CCTCAGCGATACTAATGTCCTTGG
	AT3G28030_PC	forward	CGTGGGCTTCTGACAGTGATT
		reverse	TTTCTTGATAGCCTCCTGCAGA
XPB1	AT5G41370_AT	forward	TGGTGAAGGAGAGGAGAAGAAGAG
		reverse	ATCAGCACAAGCCCACAAAGG
	AT5G41370_PC	forward	TGAGCTACCACAGTCAAGAAGAACA
		reverse	CTTTAGGTTTCTTGAATTGTTGACC
ERCC1	AT3G05210_AT	forward	GTTCTACATTCGGGTCTCTTGCTC
		reverse	ATCATACAACCGCTTCACCTTACG
	AT3G05210_PC	forward	GAAAACGCAAGAAGAAAGAGCC
		reverse	ATCTTGGTGGGTTTCAGCATCT
UVR3	AT3G15620_AT	forward	GAGTGGAAGGTGAAGAGGCTTTG
		reverse	GTGCGGGATTGAACAGAGTATGG
	AT3G15620_PC	forward	GGTTTTTGTGATCGACCCACATT
		reverse	ACTTCACCGGGTTCACCCTTAA
XPD	AT1G03190_AT	forward	CGAGCCTTATGACGAGAGAATGC
		reverse	TGTAATCACGACTGACTGGAAACG
	AT1G03190_PC	forward	CCAGAACAATACGAATACATGGTTG
		reverse	CTTGATCGGAGAATCAGGACG
UGT74E2	AT1G05680_AT	forward	TCTTATCGTCTTGCCTTTCCC
		reverse	GAGTCGTGCTCTGTTTTGTATGG
	AT1G05680_PC	forward	CCAATGTCCCAGTTCTGCAAAC
		reverse	GATTTCCCGACAGTTTCATGTCT
ELIP1	AT3G22840_AT	forward	GAAGTCACCATCTCCTCCTCCTC
		reverse	CCAACGCCGCAACGAATCC
	AT3G22840_PC	forward	TTTAGCGGTCCAGCGCC
		reverse	ACGCGACCAAACCGAGC
